# Supplementary material for: Automated analysis of bacterial flow cytometry data with FlowGateNIST
Source: PLoS One. 2021 Aug 18;16(8):e0250753. doi: 10.1371/journal.pone.0250753 (PMC8372958; doi:10.1371/journal.pone.0250753)
Supplement: S1 File — (ZIP) [file pone.0250753.s001.zip]

Archive with 11 entries (11 files):
- Fig 2A.csv
- Fig 2A.fcs
- Fig 2BCD.csv
- Fig 2BCD.fcs
- Fig 3-4.fcs
- Fig 3AB.csv
- Fig 3CD.csv
- Fig 4.csv
- Fig 5.csv
- Fig 5.fcs
- ReadMe.txt
