# Supplementary material for: Automated analysis of bacterial flow cytometry data with FlowGateNIST
Source: PLoS One. 2021 Aug 18;16(8):e0250753. doi: 10.1371/journal.pone.0250753 (PMC8372958; doi:10.1371/journal.pone.0250753)
Supplement: S1 File — (ZIP) [file pone.0250753.s001.zip › Fig 2A.csv]

FSC-H	SSC-H
140996.0	24761.0
31033.0	818.0
1956.0	2705.0
5508.0	395.0
3788.0	328.0
2193.0	309.0
2902.0	1987.0
1389.0	1130.0
1624.0	334.0
1824.0	335.0
2147.0	335.0
2713.0	362.0
2742.0	607.0
541.0	344.0
952.0	590.0
1773.0	375.0
2188.0	927.0
2722.0	315.0
2750.0	508.0
259.0	822.0
2214.0	813.0
1167.0	1576.0
1659.0	312.0
3487.0	489.0
2278.0	572.0
1565.0	737.0
2088.0	308.0
913900.0	71554.0
1916.0	1566.0
2638.0	659.0
1523.0	542.0
3946.0	325.0
3064.0	312.0
2570.0	771.0
3950.0	1261.0
1377.0	1047.0
3252.0	419.0
1065.0	333.0
267.0	1373.0
1742.0	2553.0
3326.0	1837.0
2980.0	6145.0
1995.0	323.0
2234.0	365.0
1504.0	525.0
3514.0	333.0
838.0	863.0
1113.0	2426.0
1537.0	867.0
2962.0	421.0
2405.0	309.0
2461.0	467.0
2334.0	1244.0
1383.0	337.0
3106.0	779.0
3668.0	8354.0
1167.0	637.0
1413.0	612.0
3640.0	3789.0
883.0	1060.0
3074.0	537.0
1911.0	701.0
2761.0	309.0
2808.0	382.0
1083.0	668.0
1713.0	807.0
2863.0	528.0
1506.0	1675.0
6158.0	16437.0
2252.0	25144.0
2250.0	1376.0
1283.0	411.0
2447.0	411.0
2388.0	313.0
2495.0	14266.0
1042.0	1661.0
2466.0	14454.0
1134.0	346.0
4397.0	716.0
1197.0	402.0
1563.0	524.0
2667.0	324.0
2253.0	6218.0
2945.0	340.0
2216.0	899.0
1320.0	312.0
2956.0	806.0
2198.0	526.0
4278.0	448.0
1984.0	1287.0
1648.0	483.0
3004.0	335.0
1937.0	575.0
2652.0	427.0
3844.0	537.0
4704.0	454.0
2995.0	2517.0
1655.0	532.0
1905.0	370.0
1775.0	960.0
2628.0	618.0
307.0	346.0
2993.0	321.0
2102.0	312.0
2643.0	2795.0
3933.0	460.0
1850.0	391.0
3135.0	374.0
1864.0	477.0
2537.0	1949.0
828.0	333.0
1241.0	761.0
2591.0	308.0
1908.0	406.0
1860.0	315.0
4407.0	2625.0
3494.0	341.0
1280.0	329.0
2239.0	2008.0
3137.0	1046.0
2157.0	398.0
2889.0	673.0
2495.0	838.0
2174.0	327.0
1694.0	321.0
4504.0	4976.0
4168.0	24765.0
2942.0	1166.0
3775.0	345.0
1496.0	5200.0
1595.0	2494.0
1097.0	506.0
2817.0	496.0
3244.0	431.0
2492.0	370.0
4188.0	354.0
5334.0	16658.0
1871.0	326.0
2967.0	308.0
2422.0	341.0
2770.0	307.0
2242.0	934.0
2256.0	405.0
4321.0	313.0
3508.0	535.0
2109.0	525.0
2220.0	308.0
2016.0	442.0
4178.0	354.0
2392.0	482.0
3603.0	1475.0
3680.0	419.0
1799.0	1213.0
3486.0	436.0
2823.0	5945.0
417.0	9123.0
1346.0	334.0
3207.0	377.0
1239.0	344.0
631.0	1348.0
1465.0	729.0
2273.0	411.0
966377.0	124538.0
3337.0	624.0
11609.0	94336.0
738.0	317.0
1144.0	400.0
1515.0	1063.0
1964.0	321.0
364.0	320.0
2641.0	2223.0
2346.0	835.0
1736.0	7082.0
1982.0	315.0
1284.0	925.0
465.0	1037.0
2752.0	732.0
1711.0	531.0
1980.0	341.0
2440.0	316.0
1551.0	857.0
2127.0	603.0
1334.0	314.0
2868.0	377.0
2189.0	417.0
2618.0	5692.0
2438.0	987.0
1585.0	928.0
2455.0	3787.0
3447.0	304.0
2350.0	347.0
1617.0	364.0
4697.0	4287.0
2778.0	2213.0
2611.0	343.0
920.0	609.0
2833.0	402.0
1554.0	321.0
773.0	782.0
2733.0	321.0
3023.0	316.0
1664.0	550.0
1546.0	15189.0
2277.0	1626.0
276.0	1054.0
3153.0	459.0
1299.0	350.0
1833.0	1059.0
293.0	1194.0
2044.0	5503.0
1785.0	667.0
2403.0	409.0
2109.0	474.0
2867.0	573.0
1035.0	781.0
1180.0	317.0
3466.0	309.0
3134.0	23544.0
1738.0	1916.0
574.0	429.0
1462.0	2339.0
331.0	1909.0
3883.0	10741.0
1474.0	316.0
1319.0	326.0
521.0	2962.0
1312.0	1334.0
1445.0	2177.0
1897.0	307.0
1771.0	828.0
2367.0	1261.0
2884.0	611.0
3454.0	596.0
3697.0	736.0
3580.0	752.0
2334.0	623.0
1177.0	3198.0
1590.0	371.0
1726.0	558.0
1635.0	468.0
588.0	398.0
1150.0	584.0
493.0	3070.0
3625.0	331.0
1062.0	586.0
2084.0	330.0
2737.0	2008.0
1353.0	615.0
2261.0	559.0
1362.0	312.0
3802.0	384.0
3127.0	603.0
946.0	384.0
1530.0	537.0
2530.0	630.0
951.0	2708.0
1907.0	15621.0
1769.0	313.0
2661.0	403.0
3610.0	12734.0
2270.0	324.0
1547.0	530.0
734.0	657.0
2016.0	503.0
2257.0	396.0
2308.0	416.0
1418.0	312.0
2112.0	2164.0
2596.0	769.0
2703.0	403.0
4446.0	674.0
1884.0	371.0
1146.0	741.0
2162.0	1427.0
3687.0	381.0
2617.0	513.0
2286.0	324.0
1538.0	311.0
1590.0	1273.0
900.0	1289.0
2592.0	1476.0
1089.0	361.0
1785.0	3119.0
3695.0	416.0
1496.0	4070.0
1471.0	1492.0
762.0	579.0
2821.0	423.0
1913.0	4926.0
2228.0	3973.0
547.0	687.0
2860.0	608.0
2862.0	389.0
2231.0	3512.0
2272.0	951.0
910.0	6411.0
748.0	1989.0
4463.0	314.0
4651.0	524.0
1679.0	317.0
1515.0	633.0
1135.0	1363.0
748.0	1792.0
3196.0	382.0
1772.0	1828.0
1486.0	441.0
2274.0	708.0
3189.0	404.0
546.0	614.0
3230.0	26615.0
2134.0	529.0
2156.0	1137.0
1512.0	1261.0
508.0	308.0
2508.0	760.0
3136.0	5002.0
2065.0	10361.0
2738.0	11991.0
3605.0	1136.0
1630.0	851.0
2867.0	617.0
3755.0	1088.0
2022.0	1015.0
2413.0	2345.0
1457.0	1072.0
2149.0	3227.0
2984.0	568.0
4045.0	572.0
2609.0	3899.0
2032.0	2702.0
1950.0	421.0
1902.0	508.0
2893.0	312.0
2390.0	345.0
1147.0	501.0
1236.0	2741.0
905.0	436.0
699.0	816.0
1719.0	321.0
1068.0	404.0
2525.0	309.0
2512.0	350.0
885.0	323.0
1261.0	1991.0
2831.0	724.0
978.0	348.0
1730.0	1268.0
958.0	387.0
2485.0	3487.0
591.0	408.0
1279.0	632.0
1314.0	553.0
659.0	1352.0
2367.0	756.0
274.0	314.0
312.0	465.0
754.0	1681.0
1482.0	1021.0
2610.0	6405.0
1521.0	3249.0
2018.0	518.0
4087.0	10031.0
3424.0	1595.0
2502.0	1407.0
1863.0	462.0
2658.0	6067.0
2983.0	348.0
1456.0	706.0
1626.0	428.0
2253.0	409.0
805.0	389.0
3038.0	9614.0
2980.0	3059.0
738.0	586.0
1304.0	326.0
618.0	339.0
1749.0	563.0
2652.0	417.0
2171.0	1406.0
3318.0	1304.0
1578.0	341.0
1451.0	362.0
815.0	911.0
732.0	627.0
2043.0	317.0
3693.0	57776.0
1406.0	1819.0
1557.0	570.0
2758.0	339.0
1295.0	1864.0
1257.0	570.0
805.0	8216.0
1948.0	455.0
1506.0	402.0
1976.0	436.0
2443.0	312.0
1644.0	501.0
1015.0	966.0
1679.0	1987.0
682.0	347.0
1433.0	343.0
1806.0	338.0
2106.0	311.0
1145.0	352.0
2373.0	436.0
1312.0	316.0
2307.0	474.0
1899.0	6207.0
1950.0	1623.0
1016.0	1095.0
2895.0	12593.0
419.0	3275.0
775.0	526.0
3059.0	539.0
2424.0	511.0
1880.0	321.0
3430.0	908.0
2212.0	433.0
2652.0	693.0
1153.0	305.0
4290.0	14560.0
1219.0	444.0
1363.0	1416.0
2530.0	345.0
1978.0	559.0
1294.0	444.0
3017.0	513.0
4107.0	752.0
1383.0	599.0
835.0	342.0
1052.0	923.0
468.0	321.0
2293.0	352.0
1601.0	618.0
931.0	975.0
1574.0	839.0
1429.0	366.0
823.0	1229.0
3110.0	313.0
2691.0	1625.0
4108.0	330.0
1887.0	948.0
3182.0	2028.0
2306.0	709.0
1188.0	321.0
2411.0	7106.0
5130.0	3220.0
4409.0	3246.0
1796.0	395.0
3164.0	654.0
648.0	495.0
838.0	330.0
1444.0	395.0
2846.0	8880.0
1610.0	425.0
640.0	5200.0
2295.0	493.0
3365.0	5120.0
1472.0	305.0
1428.0	1324.0
915.0	1821.0
2672.0	725.0
2026.0	906.0
2511.0	502.0
3105.0	576.0
1877.0	937.0
735.0	5789.0
2669.0	311.0
1776.0	334.0
1298.0	569.0
1244.0	1161.0
2371.0	1288.0
2321.0	854.0
31200.0	26470.0
5834.0	310.0
3790.0	767.0
2247.0	652.0
2457.0	862.0
2246.0	3188.0
2796.0	1099.0
2330.0	496.0
2076.0	453.0
1813.0	381.0
863.0	610.0
2633.0	1116.0
1797.0	324.0
2297.0	2087.0
1842.0	340.0
1504.0	591.0
2052.0	323.0
2316.0	537.0
3665.0	373.0
2342.0	2402.0
2662.0	345.0
1002.0	330.0
3292.0	513.0
806.0	428.0
2114.0	347.0
2944.0	313.0
4202.0	545.0
2121.0	346.0
1733.0	382.0
2258.0	18451.0
1547.0	774.0
3647.0	841.0
2122.0	309.0
2040.0	410.0
4012.0	20984.0
4299.0	317.0
1978.0	2222.0
2511.0	326.0
2722.0	702.0
964.0	307.0
1674.0	435.0
1995.0	1270.0
2044.0	3347.0
1730.0	631.0
4570.0	736.0
1143.0	389.0
371104.0	306127.0
297.0	1517.0
2475.0	305.0
1963.0	1366.0
1804.0	9025.0
853.0	419.0
1380.0	3075.0
1381.0	2755.0
2502.0	2545.0
1491.0	756.0
2490.0	347.0
4320.0	771.0
2773.0	343.0
2616.0	365.0
2331.0	1301.0
1762.0	514.0
4112.0	683.0
2308.0	481.0
2793.0	511.0
2987.0	433.0
2574.0	340.0
1472.0	809.0
2233.0	933.0
3597.0	863.0
605.0	379.0
2581.0	1555.0
1363.0	385.0
1154.0	661.0
1256.0	602.0
1651.0	4662.0
1744.0	312.0
3065.0	819.0
2472.0	343.0
2318.0	387.0
1558.0	501.0
3362.0	1994.0
1877.0	322.0
1658.0	353.0
3099.0	382.0
2717.0	743.0
4597.0	425.0
1810.0	367.0
1819.0	5799.0
920.0	317.0
805.0	685.0
2527.0	434.0
899.0	432.0
446.0	748.0
4257.0	334.0
2864.0	480.0
2460.0	500.0
1927.0	361.0
2599.0	1800.0
2886.0	478.0
1058.0	8551.0
2717.0	867.0
2282.0	990.0
3663.0	1082.0
2129.0	2145.0
3234.0	328.0
1319.0	332.0
2376.0	547.0
2663.0	1564.0
3046.0	2790.0
3133.0	991.0
1256.0	457.0
3112.0	405.0
2050.0	2383.0
1064.0	1304.0
5996.0	2130.0
2241.0	1813.0
2035.0	1307.0
2136.0	746.0
2470.0	1393.0
1246.0	321.0
1069.0	382.0
1428.0	371.0
946.0	429.0
2137.0	1378.0
2351.0	356.0
1798.0	1276.0
2252.0	589.0
1277.0	1483.0
2446.0	1132.0
2663.0	3399.0
479.0	422.0
991.0	4418.0
828.0	320.0
1011.0	316.0
2283.0	1219.0
1777.0	312.0
604.0	377.0
2297.0	353.0
563.0	588.0
1979.0	1493.0
2204.0	776.0
2615.0	446.0
3878.0	2388.0
803.0	1465.0
2477.0	13146.0
313.0	3283.0
2766.0	403.0
7738.0	16391.0
3510.0	410.0
2424.0	325.0
1388.0	457.0
442.0	1471.0
1857.0	1084.0
1243.0	456.0
1829.0	2621.0
2747.0	8643.0
273.0	614.0
1411.0	3377.0
979.0	528.0
721.0	1672.0
2366.0	314.0
2381.0	449.0
1321.0	628.0
4582.0	446.0
2705.0	3430.0
2271.0	1577.0
767.0	666.0
1847.0	310.0
3547.0	525.0
1566.0	354.0
3898.0	377.0
5743.0	11399.0
2647.0	1264.0
1317.0	1883.0
1839.0	771.0
1016.0	485.0
3419.0	480.0
1695.0	324.0
907.0	365.0
2157.0	332.0
450.0	735.0
4608.0	1033.0
3988.0	624.0
3624.0	12567.0
2631.0	645.0
1021.0	692.0
2598.0	12310.0
1347.0	536.0
801.0	1615.0
2792.0	7484.0
2720.0	840.0
1494.0	322.0
1346.0	492.0
2478.0	880.0
2542.0	598.0
3601.0	312.0
3249.0	16887.0
4370.0	1641.0
2348.0	770.0
3133.0	465.0
2338.0	332.0
2852.0	439.0
2179.0	593.0
1965.0	1210.0
2669.0	6589.0
3742.0	527.0
3060.0	385.0
1254.0	349.0
1390.0	354.0
2039.0	411.0
2111.0	456.0
3659.0	2830.0
2149.0	312.0
1479.0	380.0
1944.0	397.0
2647.0	484.0
870.0	1670.0
3036.0	336.0
3885.0	396.0
1300.0	326.0
4881.0	32170.0
2203.0	351.0
735.0	367.0
3021.0	4908.0
1486.0	323.0
3893.0	391.0
2633.0	429.0
2512.0	335.0
2498.0	435.0
2594.0	424.0
3537.0	324.0
816.0	373.0
481.0	1741.0
1497.0	2528.0
332.0	1782.0
2285.0	1531.0
2493.0	864.0
826.0	395.0
1507.0	734.0
2177.0	3552.0
3337.0	344.0
2006.0	445.0
1527.0	425.0
2005.0	1400.0
1802.0	2388.0
3170.0	438.0
1529.0	1294.0
1442.0	318.0
1437.0	430.0
2598.0	364.0
661.0	410.0
680.0	457.0
2049.0	544.0
5063.0	606.0
1059.0	1310.0
2461.0	392.0
1741.0	1373.0
1539.0	490.0
962.0	646.0
1772.0	4044.0
2206.0	509.0
1603.0	408.0
2314.0	427.0
758.0	336.0
2709.0	305.0
1488.0	398.0
1273.0	379.0
1952.0	1288.0
4079.0	375.0
2568.0	1599.0
150594.0	94925.0
1055.0	1159.0
3260.0	1458.0
1240.0	3582.0
1003.0	1150.0
1223.0	438.0
1445.0	709.0
873.0	328.0
2139.0	2527.0
1841.0	340.0
2801.0	613.0
4215.0	352.0
2165.0	344.0
4196.0	759.0
1962.0	410.0
677.0	452.0
1067.0	598.0
1488.0	750.0
1881.0	336.0
2412.0	586.0
642.0	6500.0
1859.0	6360.0
1472.0	365.0
3176.0	421.0
1456.0	3945.0
2755.0	88591.0
2157.0	444.0
2738.0	347.0
1111.0	1030.0
1367.0	1245.0
382.0	426.0
1259.0	318.0
672.0	2796.0
2043.0	375.0
3169.0	1074.0
1802.0	722.0
2446.0	1401.0
2145.0	827.0
1918.0	2826.0
2382.0	322.0
2021.0	899.0
2916.0	775.0
5177.0	2760.0
2427.0	314.0
2423.0	314.0
2909.0	770.0
910.0	750.0
2570.0	485.0
892.0	486.0
2403.0	328.0
3264.0	403.0
2132.0	2484.0
1444.0	627.0
2825.0	304.0
2097.0	346.0
1344.0	3128.0
1837.0	809.0
1606.0	383.0
2559.0	822.0
3095.0	579.0
1291.0	552.0
551.0	1198.0
4271.0	892.0
1477.0	494.0
3974.0	333.0
1759.0	596.0
3338.0	7734.0
1626.0	2356.0
2766.0	2342.0
1278.0	316.0
2125.0	315.0
1853.0	360.0
1358.0	901.0
2128.0	374.0
2748.0	417.0
1797.0	481.0
1243.0	606.0
1139.0	334.0
1221.0	6172.0
804.0	388.0
1733.0	400.0
1662.0	329.0
1457.0	341.0
1333.0	466.0
3246.0	587.0
1861.0	1258.0
2577.0	1175.0
1065.0	2539.0
2062.0	510.0
2786.0	2720.0
1426.0	4690.0
2238.0	368.0
4041.0	15196.0
4559.0	317.0
1048.0	465.0
2147.0	421.0
3308.0	326.0
3136.0	793.0
414.0	1432.0
1495.0	1296.0
2385.0	468.0
1187.0	1741.0
3635.0	551.0
2029.0	363.0
1387.0	1459.0
4633.0	394.0
1877.0	310.0
1434.0	578.0
1862.0	1441.0
2792.0	599.0
1420.0	447.0
2692.0	10833.0
3778.0	574.0
936.0	381.0
3212.0	318.0
2065.0	729.0
2816.0	6748.0
5349.0	329.0
2569.0	335.0
1987.0	4897.0
1626.0	372.0
1981.0	366.0
2403.0	359.0
3023.0	429.0
808.0	437.0
1327.0	744.0
1927.0	363.0
2224.0	1346.0
2222.0	309.0
2709.0	475.0
2807.0	481.0
3906.0	1894.0
3097.0	2011.0
2910.0	630.0
2381.0	3517.0
2244.0	31893.0
2729.0	490.0
3976.0	886.0
1539.0	311.0
907.0	572.0
1595.0	324.0
2196.0	688.0
3060.0	892.0
4099.0	483.0
2626.0	310.0
2587.0	369.0
2833.0	464.0
360.0	411.0
2929.0	422.0
2457.0	6368.0
2441.0	364.0
1779.0	562.0
2958.0	589.0
1867.0	433.0
2558.0	1364.0
1519.0	384.0
2585.0	940.0
1061.0	324.0
1657.0	4775.0
2249.0	425.0
3070.0	2160.0
2383.0	885.0
1421.0	594.0
3430.0	337.0
2779.0	366.0
1594.0	403.0
1398.0	1442.0
2196.0	941.0
2456.0	889.0
2025.0	636.0
3037.0	359.0
3767.0	335.0
2985.0	1635.0
1027.0	867.0
2605.0	426.0
1247.0	379.0
1316.0	363.0
1933.0	319.0
617.0	1031.0
753.0	751.0
1901.0	334.0
2595.0	1614.0
2383.0	468.0
626.0	351.0
2992.0	344.0
2101.0	1190.0
1141.0	401.0
2271.0	2946.0
2212.0	352.0
2809.0	473.0
431.0	1061.0
685.0	588.0
1768.0	1273.0
2539.0	332.0
3180.0	1094.0
4288.0	318.0
1333.0	713.0
1562.0	15171.0
2645.0	504.0
2297.0	1976.0
2280.0	2799.0
3857.0	410.0
3085.0	390.0
1877.0	2406.0
2300.0	3120.0
2049.0	941.0
2007.0	311.0
2557.0	338.0
3904.0	329.0
2916.0	735.0
3042.0	418.0
3707.0	579.0
3250.0	330.0
4268.0	405.0
2921.0	4600.0
1808.0	904.0
3148.0	374.0
1825.0	837.0
1773.0	474.0
2405.0	677.0
3224.0	5264.0
2437.0	364.0
1781.0	303.0
1010.0	331.0
3068.0	6137.0
3363.0	663.0
2126.0	892.0
1651.0	331.0
722.0	339.0
1760.0	592.0
1193.0	796.0
3273.0	358.0
2103.0	316.0
2230.0	326.0
3780.0	387.0
2332.0	458.0
2153.0	337.0
1966.0	409.0
1803.0	344.0
1682.0	404.0
3109.0	329.0
3991.0	468.0
1278.0	374.0
954.0	485.0
1774.0	1726.0
1548.0	326.0
1717.0	322.0
1442.0	341.0
2037.0	310.0
1228.0	536.0
1197.0	381.0
1440.0	351.0
2684.0	303.0
1395.0	646.0
2595.0	843.0
3736.0	461.0
2372.0	894.0
1879.0	535.0
1674.0	346.0
3783.0	6902.0
1127.0	454.0
2035.0	657.0
1367.0	377.0
2072.0	1575.0
3353.0	999.0
2648.0	2895.0
1675.0	380.0
1665.0	315.0
1081.0	491.0
1607.0	512.0
2113.0	1415.0
4312.0	647.0
3239.0	1639.0
1639.0	349.0
2246.0	502.0
1383.0	356.0
1856.0	316.0
1588.0	305.0
856.0	388.0
1923.0	914.0
1300.0	642.0
1509.0	555.0
998.0	414.0
1364.0	326.0
1003.0	803.0
935.0	315.0
2257.0	601.0
2084.0	418.0
2626.0	417.0
1558.0	654.0
1603.0	569.0
2358.0	662.0
2795.0	367.0
2259.0	558.0
2522.0	314.0
2986.0	3087.0
3582.0	5255.0
532.0	648.0
2379.0	591.0
1793.0	436.0
1881.0	26164.0
2225.0	772.0
1379.0	356.0
944.0	325.0
1320.0	3145.0
2166.0	461.0
3705.0	380.0
880.0	649.0
4031.0	579.0
1243.0	387.0
2082.0	400.0
1750.0	854.0
3175.0	409.0
1465.0	2290.0
1897.0	529.0
2856.0	551.0
1348.0	435.0
1937.0	1998.0
2971.0	439.0
2192.0	358.0
2340.0	314.0
1977.0	564.0
1602.0	1729.0
2798.0	369.0
1439.0	13895.0
1356.0	409.0
1047.0	2443.0
1638.0	694.0
1634.0	575.0
3175.0	572.0
2751.0	414.0
2135.0	1776.0
1575.0	381.0
1623.0	358.0
604.0	333.0
489.0	981.0
503.0	526.0
613.0	1073.0
2482.0	2058.0
2062.0	484.0
2344.0	374.0
3209.0	357.0
1220.0	1606.0
905.0	3360.0
1771.0	513.0
576.0	1059.0
1675.0	349.0
289.0	824.0
1014.0	311.0
3436.0	454.0
1198.0	408.0
1631.0	454.0
2836.0	363.0
2306.0	448.0
3350.0	390.0
2824.0	553.0
2868.0	353.0
2606.0	341.0
4049.0	330.0
2690.0	499.0
1705.0	307.0
2461.0	395.0
3031.0	353.0
3679.0	2163.0
3510.0	881.0
3297.0	1463.0
3413.0	867.0
3883.0	3917.0
1780.0	560.0
1492.0	333.0
1131.0	582.0
2104.0	342.0
2169.0	558.0
3918.0	405.0
2266.0	326.0
2742.0	430.0
1400.0	360.0
983.0	314.0
2995.0	333.0
1837.0	632.0
2810.0	637.0
3160.0	22408.0
1909.0	434.0
1434.0	330.0
2808.0	312.0
2806.0	326.0
3021.0	332.0
2633.0	494.0
2525.0	380.0
2564.0	395.0
3363.0	3936.0
1259.0	1808.0
1908.0	307.0
2583.0	440.0
5966.0	1568.0
908.0	372.0
1798.0	417.0
2393.0	391.0
2833.0	562.0
2154.0	868.0
2063.0	357.0
1973.0	340.0
1188.0	463.0
1351.0	863.0
2056.0	768.0
2253.0	415.0
293.0	449.0
2324.0	417.0
2621.0	10874.0
1628.0	416.0
1374.0	517.0
4276.0	312.0
736.0	549.0
2967.0	2184.0
1643.0	565.0
844.0	493.0
1192.0	2755.0
747.0	349.0
3285.0	443.0
3652.0	485.0
2139.0	305.0
915.0	927.0
3124.0	396.0
2162.0	477.0
3391.0	2414.0
1150.0	2181.0
720.0	603.0
1230.0	398.0
4315.0	499.0
2445.0	1618.0
2596.0	1563.0
1187.0	341.0
3885.0	340.0
2480.0	331.0
2218.0	714.0
2197.0	675.0
5119.0	640.0
1924.0	1007.0
2774.0	527.0
1406.0	550.0
5043.0	349.0
2378.0	350.0
1340.0	418.0
2155.0	329.0
3297.0	422.0
1120.0	877.0
691.0	344.0
1636.0	537.0
1412.0	316.0
3616.0	614.0
2130.0	333.0
814.0	621.0
3030.0	343.0
732.0	312.0
2140.0	317.0
1620.0	762.0
2096.0	6059.0
2216.0	1428.0
266.0	342.0
1444.0	2880.0
2063.0	445.0
597.0	2149.0
1146.0	438.0
1517.0	798.0
3689.0	1055.0
2123.0	312.0
319.0	2451.0
1126.0	312.0
1882.0	2629.0
3348.0	569.0
3008.0	420.0
516.0	971.0
1472.0	502.0
280.0	412.0
3175.0	841.0
2706.0	1172.0
1177.0	478.0
3542.0	1464.0
3275.0	378.0
1382.0	344.0
2205.0	542.0
404.0	460.0
1356.0	750.0
1933.0	754.0
1884.0	987.0
3486.0	355.0
1050.0	320.0
1621.0	683.0
2883.0	701.0
261.0	390.0
777.0	579.0
1065.0	460.0
1696.0	1265.0
2103.0	427.0
2173.0	393.0
684.0	385.0
4308.0	638.0
2183.0	491.0
1637.0	450.0
2427.0	326.0
1489.0	654.0
3764.0	432.0
2639.0	1655.0
2420.0	348.0
3589.0	5887.0
1270.0	991.0
1418.0	395.0
946.0	467.0
1496.0	420.0
836.0	483.0
1504.0	328.0
662.0	391.0
1798.0	361.0
1752.0	355.0
1760.0	1218.0
2427.0	368.0
1109.0	9764.0
1927.0	378.0
1370.0	457.0
1428.0	381.0
1960.0	448.0
1686.0	2048.0
2658.0	664.0
2835.0	357.0
2449.0	337.0
1948.0	486.0
1733.0	368.0
2442.0	389.0
1302.0	601.0
1213.0	444.0
2716.0	351.0
931.0	4982.0
4046.0	348.0
3204.0	4052.0
764.0	328.0
1295.0	310.0
1583.0	563.0
2826.0	1166.0
2639.0	13585.0
2928.0	2090.0
3195.0	382.0
1872.0	479.0
2382.0	462.0
2200.0	727.0
1867.0	386.0
2008.0	988.0
868.0	575.0
2466.0	358.0
2886.0	382.0
2916.0	332.0
4268.0	366.0
1918.0	14899.0
2334.0	570.0
2358.0	2933.0
4196.0	1104.0
1574.0	1868.0
2645.0	1155.0
1625.0	383.0
1891.0	467.0
1542.0	559.0
1184.0	2440.0
591.0	526.0
2201.0	663.0
914.0	379.0
2215.0	836.0
2393.0	319.0
882.0	477.0
3079.0	503.0
1641.0	525.0
2249.0	715.0
1386.0	6238.0
2555.0	390.0
3579.0	310.0
3237.0	2266.0
1934.0	326.0
528.0	578.0
3641.0	4222.0
515.0	1344.0
1232.0	416.0
550.0	357.0
2901.0	10765.0
3378.0	2870.0
2699.0	312.0
1700.0	511.0
1830.0	613.0
2170.0	22740.0
3672.0	348.0
1789.0	4618.0
3131.0	318.0
1893.0	447.0
1268.0	1088.0
3170.0	368.0
1150.0	11312.0
1851.0	552.0
2114.0	387.0
2923.0	579.0
3877.0	341.0
2131.0	1534.0
1152.0	361.0
1548.0	367.0
974.0	366.0
1012.0	830.0
4117.0	1017.0
2274.0	321.0
1718.0	703.0
1458.0	326.0
1437.0	606.0
3051.0	497.0
1805.0	1393.0
1392.0	357.0
1074.0	617.0
1617.0	500.0
2749.0	329.0
1680.0	659.0
1355.0	1188.0
2470.0	446.0
1872.0	417.0
1115.0	313.0
1859.0	468.0
2554.0	919.0
3339.0	335.0
2065.0	745.0
2301.0	962.0
446.0	2802.0
1648.0	369.0
2342.0	326.0
1125.0	402.0
1754.0	391.0
622.0	562.0
1239.0	377.0
2116.0	434.0
1210.0	440.0
1577.0	345.0
2121.0	408.0
1490.0	433.0
1944.0	1478.0
1582.0	327.0
1594.0	652.0
2513.0	475.0
3402.0	9436.0
2360.0	514.0
1175.0	423.0
274.0	1592.0
615.0	798.0
2787.0	365.0
3016.0	419.0
1836.0	1359.0
1743.0	344.0
2897.0	445.0
2439.0	569.0
2695.0	414.0
2207.0	1078.0
845.0	472.0
2510.0	381.0
2161.0	324.0
766.0	309.0
2126.0	777.0
1857.0	414.0
1255.0	417.0
1631.0	513.0
345.0	483.0
2954.0	745.0
1212.0	529.0
2076.0	516.0
560.0	328.0
904.0	442.0
3154.0	1282.0
1420.0	346.0
1850.0	418.0
1518.0	482.0
512.0	707.0
2643.0	403.0
2016.0	809.0
1220.0	379.0
2138.0	431.0
2180.0	629.0
424.0	2019.0
1625.0	441.0
4101.0	1339.0
761.0	2701.0
1044.0	7591.0
2235.0	352.0
3623.0	484.0
1746.0	335.0
1606.0	735.0
1476.0	675.0
1318.0	936.0
1601.0	521.0
2599.0	358.0
2242.0	1092.0
3098.0	2108.0
924.0	457.0
1065.0	619.0
1136.0	1048.0
3108.0	347.0
2406.0	1142.0
1904.0	437.0
3727.0	2056.0
535.0	403.0
2543.0	566.0
2464.0	503.0
3091.0	946.0
2748.0	340.0
2537.0	3668.0
3153.0	497.0
2728.0	890.0
3176.0	306.0
2732.0	469.0
690.0	25068.0
1034.0	462.0
2211.0	310.0
3334.0	3460.0
1376.0	436.0
1621.0	393.0
3045.0	358.0
873.0	320.0
2720.0	1730.0
2494.0	3191.0
2472.0	565.0
1172.0	396.0
3703.0	735.0
3078.0	328.0
3172.0	597.0
1734.0	319.0
2614.0	856.0
1748.0	558.0
645.0	2257.0
1984.0	434.0
993.0	1000.0
2274.0	604.0
1584.0	326.0
1790.0	308.0
2002.0	361.0
2410.0	391.0
866.0	669.0
2553.0	659.0
1309.0	518.0
747.0	819.0
1701.0	500.0
1515.0	458.0
2214.0	331.0
1224.0	623.0
2182.0	2163.0
1957.0	493.0
407.0	343.0
406.0	575.0
658.0	417.0
2025.0	575.0
6127.0	320.0
2635.0	382.0
2178.0	470.0
2362.0	473.0
1090.0	326.0
2270.0	588.0
2521.0	801.0
790.0	346.0
986.0	349.0
1398.0	618.0
3280.0	1078.0
2527.0	413.0
1463.0	487.0
1458.0	326.0
3491.0	675.0
4022.0	494.0
1770.0	396.0
2066.0	367.0
1756.0	323.0
726.0	747.0
1557.0	312.0
1825.0	377.0
3193.0	629.0
2351.0	472.0
1572.0	352.0
570.0	1624.0
1263.0	326.0
3530.0	329.0
898.0	2258.0
2541.0	1243.0
347.0	364.0
1537.0	317.0
2650.0	341.0
658.0	849.0
1428.0	838.0
2450.0	407.0
1523.0	311.0
2089.0	395.0
1061.0	868.0
752.0	7337.0
2137.0	354.0
1331.0	340.0
3973.0	7060.0
2699.0	1218.0
2230.0	543.0
1291.0	506.0
905.0	559.0
2041.0	331.0
2296.0	669.0
1346.0	583.0
1427.0	404.0
792.0	1645.0
16524.0	3846.0
1424.0	317.0
2897.0	374.0
886.0	312.0
3442.0	2562.0
863.0	474.0
899.0	756.0
2660.0	480.0
3151.0	7821.0
668.0	429.0
1542.0	446.0
1780.0	652.0
2287.0	559.0
1613.0	1122.0
2044.0	770.0
1974.0	685.0
2021.0	2426.0
2437.0	416.0
3910.0	461.0
824.0	361.0
1554.0	10366.0
1281.0	408.0
2506.0	308.0
2872.0	19287.0
4129.0	858.0
4334.0	454.0
1414.0	371.0
1199.0	444.0
3384.0	434.0
1713.0	1662.0
1878.0	563.0
2325.0	653.0
2488.0	313.0
1926.0	350.0
1183.0	360.0
2133.0	3477.0
1052.0	383.0
945.0	662.0
1910.0	1120.0
2856.0	441.0
1055.0	1798.0
2842.0	389.0
1460.0	364.0
1598.0	5429.0
1661.0	442.0
2211.0	2295.0
780.0	318.0
1882.0	644.0
2680.0	336.0
1883.0	1012.0
2375.0	972.0
1869.0	355.0
1741.0	312.0
1457.0	595.0
3172.0	597.0
2947.0	1098.0
2499.0	414.0
1214.0	399.0
1854.0	469.0
1673.0	310.0
4482.0	370.0
1609.0	717.0
1881.0	345.0
291.0	554.0
275.0	806.0
1340.0	366.0
1447.0	335.0
333.0	12006.0
1181.0	581.0
1997.0	566.0
1254.0	404.0
1713.0	430.0
1725.0	616.0
1849.0	322.0
1468.0	997.0
1264.0	374.0
2200.0	405.0
2163.0	512.0
1156.0	420.0
2219.0	373.0
1614.0	568.0
3493.0	364.0
946.0	327.0
1148.0	429.0
4086.0	883.0
644.0	329.0
1189.0	1665.0
1227.0	305.0
1422.0	557.0
2063.0	502.0
568.0	440.0
2806.0	316.0
2546.0	412.0
1682.0	1026.0
478.0	430.0
1546.0	1117.0
1880.0	323.0
1852.0	2856.0
2669.0	2882.0
1321.0	512.0
1469.0	309.0
2565.0	332.0
3965.0	10161.0
2365.0	752.0
2984.0	346.0
1784.0	484.0
2319.0	889.0
1170.0	428.0
1223.0	502.0
980.0	382.0
1520.0	463.0
1158.0	497.0
2623.0	645.0
2443.0	335.0
1065.0	420.0
1185.0	374.0
2697.0	471.0
1713.0	848.0
1032.0	825.0
1375.0	431.0
1132.0	388.0
1375.0	419.0
734.0	435.0
1931.0	456.0
1874.0	389.0
946.0	340.0
1274.0	383.0
1167.0	432.0
2377.0	343.0
2531.0	455.0
1436.0	342.0
1237.0	412.0
4671.0	1521.0
893.0	546.0
1542.0	314.0
1159.0	341.0
843.0	498.0
1920.0	321.0
1666.0	347.0
2367.0	627.0
1088.0	489.0
2754.0	727.0
1528.0	432.0
1489.0	394.0
1303.0	333.0
2045.0	478.0
2037.0	358.0
2885.0	327.0
2891.0	502.0
2441.0	512.0
2825.0	510.0
635.0	924.0
1620.0	541.0
889.0	307.0
2146.0	468.0
1178.0	486.0
2504.0	1188.0
1452.0	576.0
1309.0	343.0
3739.0	3086.0
881.0	379.0
2475.0	1669.0
1346.0	795.0
1542.0	596.0
755.0	430.0
1847.0	372.0
2200.0	855.0
1149.0	337.0
3235.0	3659.0
1648.0	1981.0
866.0	326.0
2518.0	409.0
3723.0	330.0
1600.0	314.0
1816.0	1115.0
1286.0	521.0
3430.0	309.0
1550.0	327.0
1804.0	420.0
3864.0	411.0
1530.0	15029.0
2610.0	599.0
1943.0	337.0
2731.0	395.0
1520.0	476.0
1293.0	365.0
1890.0	378.0
1213.0	569.0
679.0	3999.0
401.0	450.0
1704.0	931.0
1541.0	528.0
2331.0	2242.0
5446.0	15367.0
787.0	444.0
961.0	455.0
1446.0	634.0
1611.0	310.0
2540.0	372.0
2505.0	624.0
2595.0	448.0
1049.0	492.0
949.0	1577.0
4242.0	1970.0
1993.0	1281.0
1556.0	331.0
2828.0	1144.0
2957.0	13947.0
1805.0	564.0
1621.0	586.0
1512.0	460.0
1162.0	383.0
2557.0	7438.0
656.0	366.0
1189.0	350.0
1131.0	377.0
2718.0	377.0
1437.0	19078.0
5203.0	991.0
4233.0	307.0
627.0	848.0
1453.0	363.0
2385.0	311.0
3652.0	328.0
1327.0	648.0
1935.0	402.0
1518.0	541.0
2525.0	685.0
1996.0	755.0
719.0	465.0
2900.0	426.0
1452.0	422.0
1948.0	541.0
4220.0	376.0
1262.0	657.0
2345.0	327.0
1969.0	729.0
2727.0	3072.0
2750.0	1029.0
2194.0	988.0
1806.0	454.0
3450.0	473.0
874.0	560.0
304.0	505.0
778.0	991.0
3683.0	342.0
1148.0	1083.0
1698.0	489.0
1659.0	325.0
2556.0	355.0
2196.0	403.0
2129.0	315.0
1787.0	360.0
2005.0	2005.0
3193.0	940.0
2138.0	608.0
628.0	654.0
1677.0	1634.0
1492.0	533.0
1816.0	674.0
1404.0	527.0
25063.0	18542.0
2139.0	392.0
849.0	461.0
3344.0	4079.0
1899.0	360.0
2242.0	322.0
2425.0	1175.0
1783.0	333.0
1498.0	2407.0
3787.0	318.0
3291.0	3626.0
1873.0	789.0
2068.0	1846.0
1902.0	498.0
1833.0	508.0
2593.0	446.0
1758.0	354.0
1720.0	313.0
1995.0	428.0
1571.0	388.0
913.0	526.0
3754.0	400.0
2471.0	381.0
1701.0	343.0
1637.0	702.0
263.0	610.0
2551.0	2957.0
1139.0	568.0
2232.0	415.0
2029.0	326.0
2438.0	2534.0
2105.0	662.0
15950.0	65530.0
1775.0	431.0
1521.0	758.0
2828.0	1057.0
2099.0	1978.0
1746.0	320.0
1900.0	424.0
860.0	644.0
1291.0	1897.0
1473.0	317.0
1924.0	358.0
1832.0	342.0
3029.0	409.0
1917.0	348.0
725.0	1402.0
1297.0	439.0
1848.0	3984.0
1042.0	1451.0
1380.0	335.0
2585.0	561.0
586.0	6409.0
3624.0	315.0
3882.0	404.0
1650.0	433.0
3067.0	2624.0
1813.0	321.0
1346.0	347.0
669.0	1083.0
605.0	1772.0
2705.0	399.0
1202.0	566.0
1637.0	329.0
902.0	742.0
2883.0	362.0
1314.0	354.0
743.0	916.0
1841.0	317.0
1923.0	445.0
1893.0	341.0
2311.0	1312.0
3124.0	680.0
3154.0	344.0
1916.0	587.0
2424.0	407.0
1413.0	321.0
1051.0	514.0
1910.0	340.0
1672.0	403.0
2313.0	491.0
1161.0	525.0
3665.0	321.0
1535.0	1497.0
3106.0	6442.0
589.0	317.0
481.0	457.0
1225.0	332.0
907.0	453.0
2593.0	414.0
2333.0	313.0
5045.0	1280.0
1025.0	366.0
1663.0	384.0
1474.0	601.0
1655.0	428.0
2772.0	1078.0
978.0	343.0
1488.0	713.0
531.0	1477.0
2992.0	1076.0
1771.0	353.0
2554.0	308.0
1364.0	450.0
2442.0	352.0
2129.0	440.0
1388.0	317.0
2762.0	345.0
1702.0	448.0
1625.0	3560.0
1196.0	363.0
3152.0	658.0
873.0	361.0
454.0	381.0
2203.0	402.0
322.0	1392.0
2289.0	524.0
2697.0	325.0
2612.0	351.0
2000.0	440.0
1070.0	316.0
1615.0	1034.0
1272.0	305.0
1747.0	940.0
1012.0	851.0
2179.0	667.0
2887.0	406.0
2131.0	309.0
4394.0	4263.0
945.0	303.0
2153.0	1899.0
1975.0	454.0
2213.0	393.0
5869.0	46698.0
1172.0	392.0
1530.0	664.0
1030.0	342.0
1276.0	313.0
2403.0	375.0
1381.0	461.0
2741.0	389.0
3054.0	15364.0
2355.0	357.0
968.0	460.0
1864.0	593.0
1579.0	356.0
986.0	343.0
1493.0	321.0
1466.0	675.0
1767.0	495.0
1969.0	307.0
3424.0	380.0
1960.0	3272.0
995.0	370.0
2143.0	415.0
1702.0	371.0
2430.0	524.0
951.0	329.0
3333.0	494.0
1983.0	377.0
3167.0	510.0
1708.0	551.0
1597.0	369.0
1023.0	927.0
774.0	1012.0
2528.0	583.0
1269.0	614.0
2673.0	594.0
753.0	370.0
1446.0	306.0
1987.0	2936.0
1757.0	608.0
1327.0	339.0
1657.0	335.0
729.0	1443.0
1222.0	1828.0
1741.0	374.0
2736.0	644.0
2881.0	1936.0
2917.0	321.0
835.0	321.0
2527.0	416.0
3711.0	322.0
3902.0	354.0
3412.0	389.0
1525.0	572.0
1518.0	793.0
1467.0	619.0
2320.0	318.0
773.0	476.0
410.0	491.0
921.0	934.0
2218.0	1660.0
837.0	332.0
[truncated: 11,900 more rows]
