# Supplementary material for: Automated analysis of bacterial flow cytometry data with FlowGateNIST
Source: PLoS One. 2021 Aug 18;16(8):e0250753. doi: 10.1371/journal.pone.0250753 (PMC8372958; doi:10.1371/journal.pone.0250753)
Supplement: S1 File — (ZIP) [file pone.0250753.s001.zip › Fig 2BCD.csv]

FSC-H	SSC-H	is_cell
106388.0	71087.0	False
22221.0	1090.0	True
7321.0	6369.0	True
903.0	399.0	False
7068.0	3935.0	True
10918.0	3763.0	True
12634.0	6260.0	True
10625.0	5829.0	True
6083.0	4956.0	True
11129.0	5877.0	True
7152.0	5452.0	True
6209.0	4480.0	True
7784.0	6083.0	True
11112.0	6557.0	True
7191.0	6004.0	True
6795.0	3771.0	True
9993.0	7410.0	True
9187.0	5851.0	True
11469.0	973.0	True
9105.0	5588.0	True
8511.0	4921.0	True
7983.0	6675.0	True
6373.0	6491.0	True
9534.0	6728.0	True
7588.0	4637.0	True
8392.0	1294.0	True
7904.0	2832.0	True
5727.0	6460.0	True
11202.0	6401.0	True
5188.0	4303.0	True
1017.0	311.0	False
10030.0	6528.0	True
7544.0	4786.0	True
7235.0	5422.0	True
1995.0	304.0	False
4329.0	4356.0	True
10104.0	6429.0	True
1179.0	5028.0	True
15466.0	798.0	True
5650.0	5335.0	True
10104.0	6455.0	True
7836.0	6865.0	True
9036.0	7765.0	True
6932.0	5769.0	True
5367.0	5322.0	True
4591.0	4110.0	True
36839.0	6280.0	True
8220.0	4926.0	True
15330.0	1041.0	True
3184.0	6711.0	True
14228.0	5986.0	True
3689.0	4004.0	True
7218.0	4463.0	True
5760.0	5801.0	True
1554.0	316.0	False
6255.0	4498.0	True
6922.0	5479.0	True
10530.0	6197.0	True
889.0	491.0	False
4156.0	3662.0	True
22541.0	1942.0	True
5643.0	4984.0	True
1079.0	319.0	False
9386.0	5325.0	True
7506.0	5124.0	True
7291.0	4466.0	True
8256.0	4548.0	True
5928.0	6564.0	True
4952.0	4090.0	True
11026.0	4993.0	True
10680.0	7271.0	True
5651.0	5000.0	True
8739.0	6067.0	True
10650.0	6358.0	True
7073.0	6417.0	True
4297.0	7192.0	True
9399.0	7699.0	True
8436.0	4996.0	True
9515.0	857.0	True
1726.0	609.0	False
539.0	1537.0	False
6585.0	6259.0	True
5123.0	7150.0	True
4418.0	4454.0	True
7021.0	863.0	True
6117.0	3811.0	True
11503.0	5964.0	True
6010.0	7175.0	True
6754.0	7157.0	True
6830.0	5570.0	True
5749.0	5726.0	True
7387.0	4683.0	True
5991.0	3485.0	True
7039.0	5755.0	True
1259.0	316.0	False
7894.0	5753.0	True
8074.0	5181.0	True
7984.0	5926.0	True
8225.0	6705.0	True
3301.0	5406.0	True
5034.0	4552.0	True
13875.0	5307.0	True
10516.0	1041.0	True
10153.0	8591.0	True
5672.0	7187.0	True
7870.0	7391.0	True
8693.0	5138.0	True
6228.0	4574.0	True
7299.0	5954.0	True
9590.0	6583.0	True
10771.0	8157.0	True
2225.0	315.0	False
6592.0	6026.0	True
2032.0	2712.0	True
5867.0	4702.0	True
8640.0	4935.0	True
9831.0	7125.0	True
6967.0	4746.0	True
10222.0	1600.0	True
4573.0	3630.0	True
8933.0	6453.0	True
5344.0	7167.0	True
17357.0	4128.0	True
5222.0	4582.0	True
6261.0	3481.0	True
30757.0	1529.0	True
13755.0	1533.0	True
4040.0	3508.0	True
6343.0	4836.0	True
15072.0	1787.0	True
2469.0	3672.0	True
1385.0	346.0	False
5346.0	5165.0	True
6692.0	6485.0	True
5787.0	3193.0	True
4649.0	6860.0	True
4134.0	4416.0	True
7581.0	7031.0	True
12573.0	7379.0	True
8180.0	6516.0	True
6176.0	4624.0	True
4542.0	4853.0	True
4861.0	4477.0	True
8291.0	6354.0	True
4355.0	6424.0	True
4716.0	6446.0	True
5693.0	2911.0	True
3653.0	5071.0	True
2387.0	3150.0	True
9147.0	5865.0	True
2183.0	1586.0	False
6473.0	6331.0	True
220.0	3521.0	True
7797.0	6970.0	True
5918.0	5987.0	True
4860.0	5508.0	True
8509.0	4640.0	True
2029.0	4492.0	True
2207.0	4250.0	True
5601.0	4621.0	True
3983.0	7606.0	True
9344.0	8406.0	True
8810.0	6935.0	True
1937.0	3818.0	True
3305.0	549.0	False
4038.0	3745.0	True
18947.0	990.0	True
2125.0	458.0	False
11611.0	1638.0	True
9212.0	6866.0	True
6439.0	6760.0	True
8102.0	3771.0	True
7119.0	5220.0	True
6025.0	5631.0	True
7165.0	5174.0	True
9570.0	7471.0	True
4244.0	4588.0	True
7658.0	7604.0	True
9194.0	7281.0	True
7914.0	7517.0	True
5421.0	4772.0	True
4466.0	7685.0	True
1651.0	353.0	False
7116.0	3486.0	True
9122.0	6112.0	True
6224.0	1580.0	True
2352.0	3684.0	True
11163.0	6888.0	True
4496.0	4208.0	True
8739.0	6996.0	True
7762.0	7380.0	True
5448.0	5386.0	True
4201.0	4737.0	True
9067.0	4816.0	True
5982.0	4298.0	True
20658.0	6797.0	True
10470.0	7600.0	True
5898.0	4500.0	True
7426.0	6791.0	True
10729.0	6097.0	True
6869.0	6245.0	True
15148.0	3780.0	True
8386.0	7906.0	True
5597.0	7003.0	True
25175.0	7386.0	True
4442.0	5052.0	True
1542.0	306.0	False
7808.0	5487.0	True
12068.0	1309.0	True
4090.0	3508.0	True
2795.0	4391.0	True
9484.0	938.0	True
4904.0	4039.0	True
9045.0	6098.0	True
14453.0	6373.0	True
6019.0	4593.0	True
4399.0	4385.0	True
9967.0	5987.0	True
11170.0	8352.0	True
2129.0	6922.0	True
5823.0	4009.0	True
11088.0	7645.0	True
4774.0	5640.0	True
5269.0	4553.0	True
2328.0	4351.0	True
9331.0	5916.0	True
10973.0	1053.0	True
11235.0	8556.0	True
5322.0	5351.0	True
8290.0	6372.0	True
10783.0	4283.0	True
1601.0	1277.0	False
5616.0	4661.0	True
9041.0	7389.0	True
21167.0	3843.0	True
7062.0	6043.0	True
16918.0	3345.0	True
6247.0	4014.0	True
5258.0	5035.0	True
6508.0	5143.0	True
4542.0	937.0	True
5932.0	4472.0	True
4146.0	4347.0	True
13326.0	9029.0	True
23345.0	1359.0	True
8430.0	7728.0	True
3857.0	5576.0	True
7154.0	6974.0	True
4779.0	4635.0	True
6560.0	4385.0	True
8593.0	7528.0	True
10766.0	1454.0	True
4934.0	5054.0	True
5406.0	6504.0	True
32434.0	2857.0	True
8493.0	7845.0	True
4908.0	6706.0	True
8287.0	6676.0	True
8094.0	5349.0	True
10343.0	6594.0	True
8464.0	1309.0	True
3394.0	590.0	False
2566.0	4550.0	True
9252.0	4762.0	True
7613.0	7008.0	True
22291.0	907.0	True
4112.0	4607.0	True
3667.0	4383.0	True
6781.0	6423.0	True
4580.0	3685.0	True
7266.0	4983.0	True
8680.0	8725.0	True
6490.0	6586.0	True
3909.0	4072.0	True
6366.0	6222.0	True
5875.0	5648.0	True
34916.0	1371.0	True
6115.0	6013.0	True
6091.0	5415.0	True
10942.0	7731.0	True
27461.0	1265.0	True
8781.0	7069.0	True
7878.0	4732.0	True
8680.0	7040.0	True
10204.0	4927.0	True
3565.0	4910.0	True
23483.0	7703.0	True
14033.0	1206.0	True
9512.0	8962.0	True
11698.0	4470.0	True
4876.0	4321.0	True
9071.0	6580.0	True
6720.0	6919.0	True
12721.0	2542.0	True
8210.0	4524.0	True
4094.0	4033.0	True
23499.0	8425.0	True
9758.0	8172.0	True
4270.0	3927.0	True
2019.0	382.0	False
7557.0	1006.0	True
5186.0	6825.0	True
9913.0	7947.0	True
7757.0	6323.0	True
3988.0	4454.0	True
9027.0	5885.0	True
4878.0	7709.0	True
8649.0	2628.0	True
11224.0	8213.0	True
2805.0	377.0	False
2191.0	450.0	False
8091.0	6346.0	True
5348.0	4728.0	True
7890.0	7671.0	True
7585.0	6901.0	True
6880.0	4859.0	True
6513.0	7011.0	True
28380.0	6002.0	True
9908.0	5395.0	True
2095.0	347.0	False
2490.0	5134.0	True
10381.0	1862.0	True
10469.0	3109.0	True
8229.0	7331.0	True
6389.0	6144.0	True
7876.0	7805.0	True
3541.0	4573.0	True
1443.0	573.0	False
4815.0	3462.0	True
39995.0	8413.0	True
4939.0	2578.0	True
12002.0	6496.0	True
16940.0	6675.0	True
4889.0	7091.0	True
5193.0	5109.0	True
3877.0	5151.0	True
1282.0	527.0	False
6167.0	6409.0	True
4970.0	4374.0	True
14620.0	11473.0	True
7652.0	6890.0	True
6415.0	4157.0	True
7887.0	7886.0	True
5686.0	4892.0	True
572.0	304.0	False
9289.0	1121.0	True
5582.0	5011.0	True
4242.0	4512.0	True
6178.0	6750.0	True
14544.0	6970.0	True
9085.0	4700.0	True
8010.0	6223.0	True
5475.0	5900.0	True
4412.0	5320.0	True
7727.0	6736.0	True
5496.0	4460.0	True
7569.0	7006.0	True
1712.0	391.0	False
8148.0	2618.0	True
7241.0	6156.0	True
2237.0	332.0	False
10367.0	7418.0	True
10318.0	1144.0	True
6876.0	4796.0	True
11525.0	1069.0	True
8576.0	6779.0	True
8347.0	899.0	True
7605.0	7427.0	True
3963.0	3891.0	True
5031.0	6365.0	True
11842.0	1953.0	True
10794.0	2670.0	True
1754.0	4913.0	True
7373.0	4118.0	True
22838.0	6046.0	True
7458.0	6231.0	True
5775.0	4184.0	True
1809.0	3323.0	True
2798.0	4513.0	True
7150.0	6588.0	True
10847.0	5703.0	True
10550.0	5974.0	True
6091.0	7956.0	True
6050.0	3771.0	True
5684.0	4143.0	True
9827.0	6271.0	True
7188.0	6254.0	True
15307.0	7055.0	True
7074.0	6671.0	True
7351.0	6348.0	True
16866.0	15767.0	True
8594.0	6254.0	True
10357.0	6838.0	True
10445.0	7726.0	True
5714.0	5436.0	True
7897.0	7399.0	True
1969.0	1753.0	False
5238.0	3960.0	True
6668.0	2910.0	True
7794.0	6760.0	True
5286.0	7436.0	True
5811.0	4894.0	True
5320.0	5416.0	True
6263.0	4576.0	True
5410.0	5120.0	True
8766.0	5469.0	True
7921.0	3872.0	True
4689.0	5334.0	True
13509.0	1305.0	True
7075.0	6504.0	True
4999.0	6679.0	True
3015.0	6041.0	True
5957.0	7921.0	True
5218.0	5912.0	True
7852.0	1056.0	True
8425.0	6280.0	True
13669.0	8653.0	True
6723.0	4358.0	True
5765.0	7803.0	True
4071.0	3852.0	True
15812.0	6525.0	True
10722.0	9463.0	True
8225.0	4418.0	True
6779.0	5114.0	True
6700.0	4863.0	True
6709.0	6057.0	True
6177.0	6507.0	True
7233.0	5865.0	True
8191.0	5248.0	True
6773.0	4849.0	True
34347.0	1846.0	True
8427.0	7305.0	True
8447.0	7069.0	True
8456.0	8631.0	True
7048.0	5429.0	True
8782.0	8399.0	True
5791.0	7151.0	True
4982.0	4471.0	True
10034.0	7126.0	True
7181.0	6659.0	True
7228.0	6474.0	True
6548.0	6176.0	True
11130.0	5723.0	True
6791.0	4171.0	True
8047.0	7019.0	True
7817.0	3502.0	True
9877.0	7596.0	True
17044.0	1724.0	True
6161.0	4248.0	True
9134.0	8532.0	True
6699.0	4941.0	True
5325.0	4688.0	True
5549.0	1959.0	True
7301.0	6310.0	True
5484.0	4761.0	True
5521.0	5133.0	True
4878.0	4892.0	True
6740.0	4800.0	True
9094.0	6489.0	True
6313.0	3241.0	True
3150.0	4960.0	True
10233.0	6270.0	True
13605.0	1860.0	True
4829.0	3856.0	True
3961.0	3477.0	True
5967.0	4788.0	True
7882.0	7001.0	True
8633.0	7917.0	True
4655.0	5063.0	True
6723.0	5125.0	True
4051.0	5307.0	True
3828.0	4717.0	True
4644.0	5030.0	True
6528.0	7888.0	True
5125.0	5779.0	True
6752.0	1896.0	True
6771.0	2906.0	True
5626.0	2089.0	True
4514.0	5316.0	True
5085.0	5996.0	True
19499.0	8796.0	True
10614.0	6121.0	True
8795.0	7024.0	True
7195.0	5586.0	True
4865.0	4480.0	True
4363.0	4558.0	True
5090.0	4906.0	True
7646.0	5776.0	True
12145.0	7278.0	True
11276.0	4677.0	True
18462.0	1497.0	True
8916.0	7804.0	True
5956.0	4750.0	True
3551.0	4579.0	True
7925.0	5096.0	True
7659.0	5392.0	True
5924.0	4721.0	True
6705.0	7288.0	True
4703.0	5711.0	True
6613.0	6561.0	True
5693.0	4734.0	True
26177.0	1321.0	True
7118.0	5622.0	True
2065.0	328.0	False
6424.0	4228.0	True
21384.0	7419.0	True
8646.0	5551.0	True
8788.0	5734.0	True
6794.0	4712.0	True
10993.0	2689.0	True
7759.0	6626.0	True
4591.0	3089.0	True
5575.0	6983.0	True
3348.0	4863.0	True
7206.0	5735.0	True
5496.0	5584.0	True
5252.0	6648.0	True
5528.0	4360.0	True
5939.0	6031.0	True
4437.0	3920.0	True
2739.0	4510.0	True
5346.0	5291.0	True
7532.0	6843.0	True
6264.0	3277.0	True
2912.0	655.0	False
10097.0	3049.0	True
7297.0	7356.0	True
6594.0	6096.0	True
9497.0	6112.0	True
19712.0	1041.0	True
10498.0	5436.0	True
8331.0	9091.0	True
8376.0	5060.0	True
9516.0	7891.0	True
31261.0	3857.0	True
15673.0	1404.0	True
8144.0	5892.0	True
10046.0	1627.0	True
9363.0	1948.0	True
8575.0	7632.0	True
9861.0	5591.0	True
8487.0	1372.0	True
8922.0	6490.0	True
7635.0	6946.0	True
5636.0	4283.0	True
9855.0	5883.0	True
7011.0	4455.0	True
7717.0	4334.0	True
3863.0	4359.0	True
7481.0	5170.0	True
4603.0	5550.0	True
6565.0	3910.0	True
4881.0	3851.0	True
8197.0	7197.0	True
4076.0	3667.0	True
8271.0	4864.0	True
8288.0	7038.0	True
14759.0	2940.0	True
1384.0	359.0	False
8894.0	7262.0	True
7283.0	1304.0	True
3108.0	3628.0	True
6882.0	6555.0	True
10472.0	2425.0	True
9081.0	7133.0	True
6490.0	5491.0	True
30327.0	959.0	True
12521.0	2362.0	True
5461.0	5807.0	True
7330.0	5172.0	True
4739.0	7164.0	True
5438.0	4479.0	True
6625.0	4624.0	True
6994.0	4090.0	True
7224.0	5044.0	True
4053.0	5083.0	True
24011.0	7805.0	True
2125.0	4883.0	True
7295.0	6589.0	True
11709.0	2167.0	True
6441.0	4903.0	True
6368.0	4965.0	True
8577.0	7016.0	True
8834.0	6496.0	True
6883.0	6612.0	True
8627.0	6444.0	True
7684.0	4344.0	True
7844.0	5654.0	True
5888.0	5313.0	True
13783.0	6016.0	True
16440.0	1689.0	True
7899.0	4928.0	True
21682.0	8482.0	True
2972.0	3716.0	True
5467.0	4567.0	True
15413.0	1243.0	True
7430.0	3718.0	True
7044.0	6507.0	True
4977.0	4848.0	True
3456.0	6457.0	True
6078.0	6842.0	True
6225.0	1437.0	True
5432.0	5829.0	True
4949.0	4698.0	True
9332.0	4841.0	True
7549.0	5537.0	True
2848.0	4692.0	True
7930.0	7193.0	True
10706.0	5451.0	True
7629.0	5695.0	True
5898.0	5750.0	True
3647.0	1360.0	True
13964.0	1355.0	True
22533.0	7447.0	True
8883.0	4306.0	True
11195.0	7404.0	True
8774.0	8114.0	True
7143.0	6537.0	True
5834.0	3880.0	True
14729.0	1469.0	True
5253.0	3836.0	True
6542.0	3271.0	True
10792.0	8988.0	True
2411.0	2429.0	True
3727.0	4720.0	True
9137.0	11735.0	True
7927.0	8114.0	True
29166.0	1812.0	True
7051.0	6423.0	True
7876.0	5775.0	True
18515.0	1151.0	True
12439.0	8572.0	True
6737.0	6528.0	True
8242.0	5617.0	True
877.0	348.0	False
7070.0	2350.0	True
5041.0	4129.0	True
10115.0	6681.0	True
5148.0	3997.0	True
6472.0	5214.0	True
8920.0	3868.0	True
6726.0	6822.0	True
8147.0	3902.0	True
6648.0	4993.0	True
7613.0	7737.0	True
8116.0	5031.0	True
6695.0	5756.0	True
7248.0	5474.0	True
13205.0	1612.0	True
7451.0	3677.0	True
9927.0	6846.0	True
9328.0	7501.0	True
16878.0	798.0	True
14204.0	1362.0	True
10601.0	5893.0	True
6965.0	6340.0	True
11427.0	5626.0	True
8826.0	3785.0	True
6606.0	5105.0	True
6418.0	6987.0	True
6790.0	5019.0	True
5125.0	7007.0	True
2940.0	314.0	False
6159.0	5580.0	True
8191.0	6302.0	True
9546.0	6126.0	True
4336.0	2634.0	True
2756.0	3600.0	True
9705.0	5145.0	True
10361.0	6485.0	True
15395.0	16444.0	True
6636.0	4992.0	True
5712.0	3840.0	True
9242.0	2277.0	True
7884.0	5869.0	True
10228.0	2032.0	True
7677.0	4881.0	True
5101.0	5787.0	True
5662.0	7617.0	True
2344.0	1471.0	False
3665.0	2971.0	True
7729.0	6953.0	True
5142.0	6032.0	True
5487.0	5036.0	True
7083.0	4953.0	True
10732.0	8431.0	True
5922.0	5420.0	True
8129.0	6555.0	True
6961.0	5047.0	True
6927.0	6825.0	True
3851.0	5239.0	True
7825.0	1608.0	True
17862.0	11889.0	True
7276.0	7247.0	True
4795.0	5413.0	True
7627.0	6922.0	True
13517.0	2859.0	True
6402.0	5945.0	True
3509.0	4603.0	True
3848.0	3498.0	True
4766.0	5491.0	True
4230.0	4032.0	True
7343.0	6770.0	True
12556.0	1435.0	True
12427.0	1419.0	True
1451.0	519.0	False
9197.0	5692.0	True
5552.0	5460.0	True
2387.0	335.0	False
9248.0	6545.0	True
16797.0	8141.0	True
4037.0	5071.0	True
6215.0	4063.0	True
9662.0	8167.0	True
8085.0	7708.0	True
7978.0	5862.0	True
10229.0	8206.0	True
16127.0	1114.0	True
7898.0	6718.0	True
7617.0	7533.0	True
7227.0	5051.0	True
11913.0	2384.0	True
5901.0	4442.0	True
6421.0	5798.0	True
8645.0	5373.0	True
5198.0	4122.0	True
11014.0	5187.0	True
6404.0	6727.0	True
5871.0	5797.0	True
4965.0	3898.0	True
7937.0	6279.0	True
1023.0	348.0	False
7577.0	7146.0	True
6598.0	4087.0	True
8609.0	5078.0	True
4362.0	4603.0	True
3628.0	3763.0	True
3689.0	3336.0	True
4460.0	4971.0	True
9110.0	8028.0	True
4701.0	5458.0	True
8843.0	8420.0	True
6300.0	5232.0	True
10998.0	8004.0	True
13709.0	1192.0	True
3638.0	4302.0	True
6019.0	6711.0	True
10886.0	1240.0	True
5358.0	1269.0	True
10334.0	5476.0	True
7075.0	2690.0	True
9353.0	7143.0	True
6000.0	4844.0	True
9742.0	1558.0	True
8453.0	4470.0	True
6083.0	6770.0	True
9396.0	5253.0	True
9654.0	7561.0	True
6127.0	5456.0	True
7494.0	7202.0	True
6069.0	6918.0	True
2310.0	398.0	False
4797.0	4358.0	True
4113.0	5723.0	True
2572.0	414.0	False
10722.0	3646.0	True
8743.0	5022.0	True
5922.0	4808.0	True
3825.0	4243.0	True
7713.0	6944.0	True
14179.0	5530.0	True
7084.0	7099.0	True
7190.0	3690.0	True
12622.0	6517.0	True
8457.0	8592.0	True
9941.0	6605.0	True
1737.0	494.0	False
10126.0	6897.0	True
7290.0	6556.0	True
15447.0	1061.0	True
5668.0	5190.0	True
14520.0	1271.0	True
9384.0	5948.0	True
4055.0	5234.0	True
3311.0	4934.0	True
14976.0	3989.0	True
6372.0	5374.0	True
8434.0	6922.0	True
11342.0	6055.0	True
7705.0	5953.0	True
29526.0	9705.0	True
6342.0	6892.0	True
4972.0	4603.0	True
4119.0	3574.0	True
16387.0	1869.0	True
2054.0	315.0	False
7992.0	8685.0	True
3126.0	4088.0	True
6710.0	5262.0	True
5369.0	2010.0	True
14064.0	1642.0	True
6754.0	3710.0	True
3051.0	3493.0	True
4256.0	4760.0	True
9103.0	7364.0	True
7738.0	7134.0	True
4744.0	4573.0	True
21232.0	1904.0	True
13506.0	6977.0	True
4718.0	4954.0	True
13202.0	1399.0	True
9113.0	4817.0	True
4976.0	531.0	True
5721.0	6403.0	True
7651.0	5759.0	True
9497.0	5668.0	True
12646.0	7471.0	True
8251.0	6399.0	True
5218.0	4974.0	True
6807.0	5205.0	True
7133.0	4800.0	True
16828.0	1156.0	True
6395.0	5703.0	True
12086.0	4292.0	True
6286.0	5304.0	True
1625.0	539.0	False
8054.0	5741.0	True
15085.0	1852.0	True
9090.0	8475.0	True
18997.0	1184.0	True
8810.0	6725.0	True
5824.0	5165.0	True
6015.0	5795.0	True
6877.0	4877.0	True
3582.0	3266.0	True
10748.0	8535.0	True
2034.0	602.0	False
8009.0	7452.0	True
8839.0	14954.0	True
5458.0	5007.0	True
9349.0	4934.0	True
7557.0	7886.0	True
9300.0	2039.0	True
3345.0	4454.0	True
9038.0	6431.0	True
2868.0	5385.0	True
4669.0	3545.0	True
6075.0	758.0	True
5834.0	6722.0	True
2518.0	307.0	False
11429.0	5412.0	True
7911.0	7460.0	True
9040.0	8587.0	True
12472.0	3865.0	True
3160.0	606.0	False
9242.0	5776.0	True
3836.0	5339.0	True
7480.0	4579.0	True
9738.0	8513.0	True
8798.0	6485.0	True
6529.0	5923.0	True
6623.0	5744.0	True
22532.0	1558.0	True
8418.0	3741.0	True
6461.0	5952.0	True
5254.0	4899.0	True
6014.0	6466.0	True
5158.0	6190.0	True
4249.0	4521.0	True
9480.0	3621.0	True
15556.0	819.0	True
3765.0	4172.0	True
3680.0	4280.0	True
7757.0	7362.0	True
12129.0	5864.0	True
10819.0	7043.0	True
4575.0	5803.0	True
3985.0	4375.0	True
8293.0	6946.0	True
5039.0	5590.0	True
3598.0	5565.0	True
1666.0	341.0	False
3608.0	3936.0	True
3645.0	4221.0	True
7364.0	6501.0	True
2743.0	302.0	False
13783.0	1665.0	True
8404.0	7447.0	True
6542.0	1851.0	True
10660.0	8457.0	True
5929.0	7058.0	True
6318.0	6038.0	True
6616.0	5220.0	True
7301.0	4637.0	True
8312.0	5919.0	True
4423.0	6226.0	True
7315.0	6719.0	True
10066.0	6763.0	True
6275.0	6452.0	True
9077.0	4195.0	True
12939.0	1773.0	True
6008.0	5780.0	True
6950.0	6770.0	True
8168.0	5937.0	True
6536.0	5493.0	True
5918.0	5137.0	True
6155.0	6991.0	True
5949.0	5103.0	True
27091.0	3756.0	True
4311.0	6441.0	True
1409.0	547.0	False
12955.0	1130.0	True
7678.0	4807.0	True
8456.0	4793.0	True
6405.0	5244.0	True
15619.0	1317.0	True
6914.0	7000.0	True
5701.0	6466.0	True
14938.0	4148.0	True
3679.0	4788.0	True
5030.0	6788.0	True
4356.0	4090.0	True
6570.0	3165.0	True
5166.0	7390.0	True
5840.0	3642.0	True
10800.0	7161.0	True
8210.0	4163.0	True
10720.0	6039.0	True
5159.0	6309.0	True
5292.0	4340.0	True
7878.0	6390.0	True
7821.0	4992.0	True
5081.0	4272.0	True
22242.0	4620.0	True
22181.0	1510.0	True
9050.0	5415.0	True
4237.0	1005.0	True
9472.0	3202.0	True
17537.0	5365.0	True
13128.0	4584.0	True
4657.0	3235.0	True
8120.0	2873.0	True
9192.0	7765.0	True
12612.0	8319.0	True
8600.0	7345.0	True
8073.0	5230.0	True
4760.0	5866.0	True
9514.0	5112.0	True
10901.0	4353.0	True
9393.0	6881.0	True
11462.0	2012.0	True
5380.0	3368.0	True
5208.0	5961.0	True
12602.0	6918.0	True
18533.0	1151.0	True
10379.0	7045.0	True
8600.0	8478.0	True
9587.0	4482.0	True
8072.0	6545.0	True
11112.0	2897.0	True
11154.0	7763.0	True
11410.0	1587.0	True
9546.0	1603.0	True
8067.0	3931.0	True
13113.0	8284.0	True
5318.0	3521.0	True
11461.0	5046.0	True
5857.0	4368.0	True
4586.0	5505.0	True
18754.0	1890.0	True
5155.0	5190.0	True
5186.0	7284.0	True
8836.0	6784.0	True
13490.0	1247.0	True
3181.0	4069.0	True
16743.0	6921.0	True
8513.0	6812.0	True
7198.0	6377.0	True
9858.0	7027.0	True
9315.0	972.0	True
4757.0	8648.0	True
1417.0	324.0	False
9730.0	4944.0	True
8161.0	5168.0	True
13028.0	1927.0	True
7463.0	4553.0	True
2002.0	389.0	False
7759.0	7274.0	True
16357.0	2552.0	True
9175.0	6530.0	True
3819.0	4009.0	True
13952.0	1765.0	True
9434.0	5000.0	True
7046.0	5964.0	True
6588.0	6424.0	True
4750.0	4552.0	True
4209.0	5343.0	True
7999.0	6301.0	True
8112.0	6641.0	True
9694.0	4907.0	True
8338.0	5618.0	True
13629.0	8839.0	True
8394.0	7274.0	True
4881.0	5204.0	True
15766.0	1893.0	True
5538.0	4704.0	True
15081.0	4039.0	True
7166.0	4688.0	True
5674.0	4462.0	True
3142.0	4772.0	True
4173.0	4600.0	True
6512.0	6506.0	True
11856.0	4473.0	True
7537.0	2022.0	True
7437.0	3544.0	True
6944.0	7556.0	True
4872.0	5327.0	True
4130.0	5675.0	True
7809.0	6431.0	True
5351.0	5490.0	True
6848.0	6369.0	True
4706.0	5258.0	True
10387.0	8088.0	True
8792.0	6415.0	True
550.0	5280.0	True
11279.0	1186.0	True
7720.0	6039.0	True
8331.0	701.0	True
3789.0	4055.0	True
9314.0	4187.0	True
7035.0	899.0	True
12699.0	1973.0	True
8035.0	7906.0	True
5257.0	3901.0	True
8626.0	4846.0	True
11957.0	1793.0	True
12431.0	9173.0	True
17017.0	6823.0	True
3065.0	4389.0	True
16628.0	1265.0	True
4295.0	4016.0	True
6109.0	5787.0	True
7056.0	6796.0	True
3322.0	4865.0	True
16346.0	7399.0	True
12486.0	7741.0	True
13243.0	1658.0	True
10991.0	7282.0	True
39964.0	3271.0	True
5515.0	5594.0	True
13938.0	2970.0	True
12726.0	2574.0	True
1837.0	323.0	False
7385.0	3902.0	True
18413.0	1488.0	True
8024.0	4200.0	True
31413.0	1179.0	True
7215.0	4419.0	True
2770.0	4142.0	True
4376.0	5778.0	True
5482.0	7543.0	True
12612.0	1142.0	True
6770.0	4461.0	True
9074.0	7014.0	True
2194.0	5631.0	True
4361.0	4502.0	True
2690.0	6073.0	True
9663.0	7686.0	True
7445.0	1023.0	True
9698.0	8670.0	True
1021.0	393.0	False
12867.0	7587.0	True
8057.0	6485.0	True
10844.0	5975.0	True
45120.0	5242.0	True
14005.0	1478.0	True
1019019.0	111538.0	False
9784.0	5667.0	True
11142.0	2975.0	True
8227.0	6007.0	True
7970.0	6528.0	True
9995.0	7584.0	True
8164.0	5903.0	True
12284.0	7716.0	True
11443.0	5113.0	True
9332.0	7546.0	True
7659.0	7625.0	True
9522.0	5167.0	True
1889.0	593.0	False
4611.0	4582.0	True
6014.0	4470.0	True
13574.0	1577.0	True
5597.0	4319.0	True
10516.0	8219.0	True
13025.0	852.0	True
6464.0	1339.0	True
11912.0	1646.0	True
4692.0	5640.0	True
11091.0	6301.0	True
9243.0	7366.0	True
6731.0	2438.0	True
5540.0	5059.0	True
5313.0	3974.0	True
18845.0	5177.0	True
14717.0	1024.0	True
6502.0	6416.0	True
7437.0	5919.0	True
7912.0	4588.0	True
8891.0	6950.0	True
5974.0	5268.0	True
17076.0	5245.0	True
5473.0	5510.0	True
7573.0	5546.0	True
6638.0	4675.0	True
10800.0	5842.0	True
7571.0	7127.0	True
7606.0	6228.0	True
6772.0	6633.0	True
13492.0	7422.0	True
7223.0	4464.0	True
16155.0	1545.0	True
4597.0	8233.0	True
3573.0	5137.0	True
7353.0	5483.0	True
7565.0	5845.0	True
6563.0	5202.0	True
3966.0	4264.0	True
6092.0	4166.0	True
6594.0	6408.0	True
8773.0	5019.0	True
6181.0	6654.0	True
6630.0	6369.0	True
4598.0	4576.0	True
11601.0	6679.0	True
6395.0	6463.0	True
22338.0	8002.0	True
11019.0	7484.0	True
4687.0	5213.0	True
5465.0	6128.0	True
13285.0	4826.0	True
13702.0	1465.0	True
4920.0	6405.0	True
12631.0	6595.0	True
1422.0	4860.0	True
4574.0	5939.0	True
7550.0	4488.0	True
8342.0	5483.0	True
4420.0	4683.0	True
6706.0	6549.0	True
10844.0	7811.0	True
5058.0	7208.0	True
6894.0	7346.0	True
884.0	930.0	False
5199.0	4412.0	True
10869.0	8765.0	True
18504.0	3588.0	True
5667.0	7258.0	True
2881.0	4050.0	True
8644.0	5997.0	True
1420.0	528.0	False
15256.0	2117.0	True
7934.0	7195.0	True
5119.0	4651.0	True
28934.0	1543.0	True
7940.0	4511.0	True
10047.0	5465.0	True
4762.0	4693.0	True
13476.0	2738.0	True
10356.0	6224.0	True
14959.0	8897.0	True
4185.0	4439.0	True
10134.0	6228.0	True
6098.0	4839.0	True
10030.0	7377.0	True
5265.0	4466.0	True
3691.0	2135.0	True
27639.0	1301.0	True
40172.0	1772.0	True
7905.0	4131.0	True
8780.0	6388.0	True
7723.0	6601.0	True
7525.0	5378.0	True
6279.0	3789.0	True
21728.0	1088.0	True
6217.0	6107.0	True
6544.0	2100.0	True
3715.0	531.0	False
20964.0	1302.0	True
2568.0	4822.0	True
4533.0	2926.0	True
9753.0	4778.0	True
11701.0	6230.0	True
10049.0	6936.0	True
9461.0	6645.0	True
4849.0	5543.0	True
6164.0	5110.0	True
9122.0	5748.0	True
5073.0	5567.0	True
12672.0	7696.0	True
9003.0	5850.0	True
7581.0	6889.0	True
11574.0	7183.0	True
7908.0	5969.0	True
11927.0	2894.0	True
36970.0	1165.0	True
7416.0	4558.0	True
13838.0	1530.0	True
7235.0	1441.0	True
16366.0	5969.0	True
18422.0	1142.0	True
7050.0	6006.0	True
7929.0	6125.0	True
4825.0	4560.0	True
10078.0	2703.0	True
11673.0	6591.0	True
1356.0	6181.0	True
13499.0	12928.0	True
24843.0	1043.0	True
5359.0	4684.0	True
6539.0	3518.0	True
7508.0	5758.0	True
7978.0	7305.0	True
3573.0	7426.0	True
13608.0	7943.0	True
6905.0	6210.0	True
38736.0	4652.0	True
16581.0	1115.0	True
10857.0	2517.0	True
8828.0	5740.0	True
6675.0	4849.0	True
5244.0	4201.0	True
4491.0	6769.0	True
7511.0	1418.0	True
12822.0	6701.0	True
8009.0	2066.0	True
4712.0	5548.0	True
11580.0	8113.0	True
14384.0	1360.0	True
7981.0	4144.0	True
6888.0	4972.0	True
10719.0	7360.0	True
8551.0	8484.0	True
8093.0	5196.0	True
19321.0	4777.0	True
9998.0	7466.0	True
7452.0	3487.0	True
6558.0	5268.0	True
5818.0	5430.0	True
43863.0	1509.0	True
4507.0	6625.0	True
12864.0	7215.0	True
6666.0	6905.0	True
10903.0	7752.0	True
11780.0	1634.0	True
7824.0	5526.0	True
19252.0	1168.0	True
8727.0	6999.0	True
12890.0	8413.0	True
4130.0	4311.0	True
4384.0	4796.0	True
10058.0	6771.0	True
8465.0	6142.0	True
6097.0	6965.0	True
8309.0	7261.0	True
6350.0	4750.0	True
9827.0	6432.0	True
17157.0	8964.0	True
9040.0	3182.0	True
4635.0	3754.0	True
3642.0	4554.0	True
6563.0	4933.0	True
9557.0	891.0	True
4623.0	5511.0	True
3571.0	4079.0	True
6791.0	5659.0	True
27090.0	2340.0	True
6139.0	6236.0	True
16452.0	995.0	True
6431.0	5052.0	True
14978.0	6452.0	True
5900.0	6198.0	True
19574.0	12190.0	True
10145.0	6463.0	True
13573.0	5746.0	True
2985.0	3869.0	True
10817.0	1651.0	True
6254.0	6002.0	True
19369.0	1867.0	True
10511.0	6087.0	True
8768.0	4998.0	True
8621.0	6073.0	True
8317.0	8199.0	True
6345.0	4669.0	True
12623.0	975.0	True
5306.0	6025.0	True
9498.0	4638.0	True
7029.0	4989.0	True
20047.0	1178.0	True
5569.0	5670.0	True
10789.0	6953.0	True
6388.0	2588.0	True
4194.0	4909.0	True
6109.0	4429.0	True
3778.0	8172.0	True
8405.0	5066.0	True
1178.0	1125.0	False
12829.0	964.0	True
11758.0	2153.0	True
13325.0	1045.0	True
6582.0	5055.0	True
5856.0	7246.0	True
9992.0	7097.0	True
7211.0	4942.0	True
4635.0	5169.0	True
5399.0	5153.0	True
28992.0	997.0	True
8634.0	8816.0	True
9332.0	7614.0	True
7762.0	2341.0	True
9366.0	8804.0	True
5259.0	2805.0	True
4163.0	5231.0	True
7965.0	3978.0	True
11222.0	4868.0	True
7299.0	5188.0	True
7217.0	5565.0	True
27051.0	1153.0	True
6530.0	3935.0	True
22976.0	1114.0	True
7709.0	5089.0	True
5302.0	6381.0	True
11584.0	4814.0	True
11205.0	1474.0	True
9048.0	4749.0	True
8604.0	7668.0	True
7454.0	7895.0	True
6352.0	6660.0	True
6265.0	6945.0	True
17704.0	6411.0	True
7406.0	5910.0	True
5867.0	5509.0	True
5043.0	5390.0	True
4495.0	5370.0	True
6174.0	6244.0	True
7518.0	4378.0	True
4263.0	3462.0	True
6799.0	5228.0	True
19040.0	1704.0	True
8970.0	4019.0	True
26539.0	1588.0	True
12074.0	5502.0	True
21535.0	1861.0	True
15552.0	2836.0	True
3593.0	4584.0	True
10170.0	3014.0	True
9373.0	6101.0	True
7723.0	4556.0	True
6965.0	4176.0	True
6633.0	3797.0	True
3681.0	4619.0	True
4908.0	2512.0	True
19719.0	1418.0	True
5378.0	4076.0	True
10379.0	3924.0	True
8677.0	7580.0	True
10810.0	3113.0	True
7443.0	6324.0	True
3746.0	3849.0	True
7718.0	5111.0	True
6405.0	5181.0	True
14396.0	8734.0	True
12824.0	3204.0	True
15844.0	1177.0	True
3572.0	4754.0	True
5501.0	6417.0	True
10518.0	5602.0	True
5387.0	5606.0	True
7853.0	7672.0	True
27600.0	2749.0	True
5006.0	5205.0	True
18290.0	1533.0	True
6210.0	5461.0	True
7311.0	4636.0	True
22218.0	1487.0	True
3729.0	5032.0	True
5221.0	5139.0	True
2244.0	2464.0	True
7233.0	5785.0	True
12751.0	1086.0	True
5468.0	6032.0	True
4982.0	6336.0	True
5138.0	4970.0	True
8145.0	6862.0	True
8552.0	6826.0	True
5687.0	5475.0	True
5557.0	4961.0	True
7307.0	5974.0	True
22726.0	1006.0	True
23233.0	865.0	True
9152.0	8327.0	True
7457.0	5468.0	True
6476.0	4701.0	True
7442.0	6309.0	True
3956.0	5417.0	True
4546.0	6461.0	True
5827.0	4079.0	True
9112.0	7477.0	True
9018.0	5752.0	True
2751.0	2988.0	True
11704.0	4163.0	True
4664.0	2438.0	True
8060.0	6179.0	True
10343.0	6152.0	True
6845.0	4136.0	True
6723.0	3211.0	True
12388.0	1993.0	True
11048.0	7675.0	True
9505.0	7294.0	True
5263.0	4859.0	True
26914.0	1247.0	True
8022.0	7278.0	True
11139.0	8718.0	True
5497.0	2810.0	True
6129.0	3864.0	True
20854.0	1102.0	True
3684.0	4336.0	True
7849.0	6921.0	True
7377.0	5731.0	True
9503.0	7358.0	True
33825.0	1875.0	True
5030.0	5306.0	True
7009.0	6389.0	True
11520.0	7987.0	True
4754.0	5186.0	True
4243.0	1870.0	True
6378.0	4758.0	True
3902.0	6624.0	True
6994.0	6523.0	True
5752.0	4403.0	True
6141.0	6832.0	True
7073.0	5994.0	True
2062.0	355.0	False
9328.0	5668.0	True
6871.0	3660.0	True
27300.0	783.0	True
10073.0	6785.0	True
33001.0	2022.0	True
2873.0	5544.0	True
19855.0	4553.0	True
10727.0	4712.0	True
4407.0	5098.0	True
11551.0	1414.0	True
7312.0	3732.0	True
10947.0	7252.0	True
2703.0	304.0	False
6977.0	7513.0	True
7864.0	7589.0	True
31769.0	3359.0	True
12223.0	6409.0	True
12677.0	5753.0	True
12356.0	1759.0	True
4671.0	6050.0	True
9231.0	7593.0	True
13192.0	8973.0	True
22129.0	1316.0	True
9196.0	1341.0	True
6937.0	5377.0	True
11596.0	806.0	True
6292.0	5192.0	True
19636.0	2106.0	True
7114.0	6389.0	True
24038.0	1309.0	True
9160.0	7027.0	True
6368.0	4999.0	True
10046.0	1318.0	True
15913.0	1055.0	True
6249.0	7388.0	True
8487.0	8579.0	True
13803.0	2449.0	True
7056.0	4384.0	True
7827.0	5161.0	True
6038.0	5505.0	True
9345.0	5201.0	True
30075.0	5341.0	True
10453.0	7022.0	True
11362.0	6505.0	True
9274.0	1721.0	True
2849.0	5076.0	True
7255.0	6539.0	True
7213.0	5135.0	True
4503.0	5144.0	True
7529.0	6189.0	True
1432.0	307.0	False
8424.0	6099.0	True
13010.0	8721.0	True
13548.0	1716.0	True
2111.0	318.0	False
8039.0	6858.0	True
12505.0	4625.0	True
6582.0	5497.0	True
8968.0	7001.0	True
5922.0	6093.0	True
4963.0	4015.0	True
9636.0	8282.0	True
9636.0	4266.0	True
8619.0	6001.0	True
8215.0	6240.0	True
4979.0	5133.0	True
4483.0	4225.0	True
12312.0	7817.0	True
10477.0	7966.0	True
5051.0	5827.0	True
1741.0	4824.0	True
8603.0	6921.0	True
5781.0	3673.0	True
1235.0	312.0	False
26212.0	1508.0	True
5433.0	4612.0	True
8848.0	5343.0	True
7334.0	4877.0	True
9683.0	5008.0	True
7771.0	6421.0	True
8783.0	5477.0	True
13420.0	1120.0	True
19972.0	10470.0	True
6313.0	1750.0	True
4481.0	4391.0	True
9140.0	6464.0	True
15254.0	7981.0	True
5432.0	4864.0	True
6241.0	4815.0	True
9442.0	5606.0	True
7035.0	6463.0	True
5918.0	5229.0	True
7146.0	1946.0	True
10233.0	7004.0	True
10339.0	6873.0	True
9964.0	7477.0	True
4776.0	5362.0	True
8269.0	5741.0	True
4130.0	6122.0	True
23362.0	4802.0	True
6796.0	6143.0	True
10488.0	4108.0	True
16447.0	2696.0	True
9015.0	2156.0	True
5607.0	4330.0	True
12951.0	7820.0	True
21422.0	1186.0	True
8586.0	6961.0	True
5897.0	5200.0	True
13545.0	2867.0	True
9962.0	7019.0	True
10847.0	6661.0	True
7226.0	3951.0	True
17014.0	7381.0	True
8811.0	7425.0	True
8602.0	1811.0	True
9108.0	6065.0	True
9285.0	6916.0	True
17322.0	4834.0	True
6010.0	8059.0	True
8965.0	4001.0	True
4693.0	4472.0	True
7052.0	5320.0	True
4943.0	3815.0	True
7245.0	9390.0	True
5650.0	3940.0	True
3130.0	6587.0	True
3900.0	4084.0	True
13194.0	5200.0	True
7585.0	3677.0	True
7344.0	4745.0	True
5151.0	5584.0	True
5689.0	4229.0	True
5676.0	6300.0	True
15950.0	1953.0	True
23232.0	6546.0	True
10098.0	5529.0	True
13956.0	6267.0	True
9655.0	4909.0	True
2376.0	471.0	False
4995.0	3734.0	True
6118.0	5317.0	True
5828.0	4651.0	True
9206.0	8160.0	True
6837.0	4440.0	True
6122.0	5407.0	True
6074.0	8836.0	True
12685.0	7686.0	True
17356.0	8187.0	True
6083.0	3861.0	True
5204.0	4875.0	True
6389.0	5525.0	True
4143.0	4251.0	True
7562.0	6194.0	True
7076.0	5581.0	True
5218.0	4514.0	True
31513.0	1209.0	True
7967.0	6759.0	True
8400.0	4818.0	True
3745.0	4585.0	True
6183.0	5741.0	True
18319.0	7275.0	True
9973.0	2379.0	True
14661.0	1842.0	True
14760.0	4590.0	True
6863.0	6763.0	True
7832.0	8404.0	True
3778.0	5935.0	True
6763.0	4925.0	True
5004.0	4182.0	True
7900.0	5636.0	True
5850.0	6553.0	True
9156.0	6373.0	True
6333.0	7491.0	True
6915.0	4438.0	True
8943.0	7102.0	True
24721.0	1463.0	True
9610.0	7221.0	True
5393.0	6466.0	True
34262.0	2313.0	True
9024.0	7569.0	True
5177.0	4917.0	True
2780.0	4625.0	True
16502.0	1647.0	True
4735.0	6641.0	True
5113.0	4777.0	True
8036.0	6225.0	True
7667.0	6497.0	True
6024.0	4266.0	True
8868.0	4812.0	True
8176.0	5564.0	True
5752.0	4437.0	True
3271.0	6324.0	True
11741.0	7834.0	True
4634.0	5158.0	True
7248.0	5175.0	True
5077.0	4203.0	True
5951.0	7933.0	True
7265.0	6144.0	True
5366.0	6542.0	True
5414.0	5400.0	True
7005.0	5455.0	True
2866.0	4048.0	True
6807.0	5635.0	True
3524.0	4232.0	True
8176.0	6488.0	True
7386.0	7034.0	True
9875.0	6367.0	True
14427.0	1763.0	True
10361.0	7511.0	True
15555.0	6798.0	True
5413.0	3110.0	True
4376.0	3852.0	True
7756.0	4592.0	True
3378.0	312.0	False
7390.0	4757.0	True
984.0	511.0	False
8715.0	767.0	True
8063.0	7333.0	True
4625.0	4926.0	True
9594.0	6556.0	True
7867.0	6367.0	True
9980.0	6158.0	True
9087.0	1115.0	True
2598.0	4105.0	True
9202.0	7382.0	True
5358.0	6207.0	True
7053.0	5442.0	True
7369.0	5180.0	True
10364.0	6874.0	True
6427.0	4817.0	True
7738.0	6655.0	True
8274.0	5738.0	True
35104.0	7168.0	True
6448.0	7444.0	True
6514.0	7741.0	True
2898.0	4653.0	True
7489.0	6592.0	True
17086.0	7040.0	True
4657.0	5431.0	True
5535.0	4458.0	True
6510.0	6347.0	True
7906.0	6809.0	True
7922.0	1523.0	True
6161.0	6458.0	True
5295.0	7665.0	True
15409.0	1147.0	True
11762.0	7554.0	True
2758.0	311.0	False
6242.0	6789.0	True
1211.0	346.0	False
11347.0	6869.0	True
2994.0	3671.0	True
6212.0	4916.0	True
6769.0	3318.0	True
7239.0	6845.0	True
7955.0	7158.0	True
8585.0	5679.0	True
5073.0	4138.0	True
8826.0	4849.0	True
3627.0	6224.0	True
4717.0	6237.0	True
8320.0	2469.0	True
4658.0	6214.0	True
8835.0	6613.0	True
12412.0	6132.0	True
2565.0	307.0	False
4457.0	4981.0	True
11076.0	1481.0	True
7060.0	5439.0	True
20130.0	6766.0	True
7840.0	1258.0	True
5157.0	4869.0	True
13605.0	8349.0	True
6383.0	4758.0	True
5005.0	5220.0	True
9271.0	2179.0	True
7880.0	3430.0	True
9354.0	6788.0	True
4945.0	4198.0	True
6090.0	4460.0	True
5947.0	5371.0	True
6284.0	850.0	True
7520.0	5667.0	True
11970.0	4368.0	True
6453.0	6902.0	True
19284.0	10391.0	True
7120.0	5660.0	True
10895.0	6558.0	True
5726.0	6198.0	True
3073.0	5288.0	True
852.0	353.0	False
7417.0	6747.0	True
11827.0	11219.0	True
8127.0	7911.0	True
12819.0	1378.0	True
22020.0	1129.0	True
6529.0	3700.0	True
3998.0	4633.0	True
3295.0	4891.0	True
9588.0	7141.0	True
15059.0	1318.0	True
4773.0	5363.0	True
4483.0	3810.0	True
7611.0	5041.0	True
7141.0	5676.0	True
8479.0	7021.0	True
28895.0	1220.0	True
4771.0	4531.0	True
4480.0	3655.0	True
4867.0	5452.0	True
6189.0	3704.0	True
9496.0	5870.0	True
9098.0	7106.0	True
6751.0	6117.0	True
1012.0	333.0	False
18045.0	1241.0	True
7810.0	6496.0	True
7733.0	5770.0	True
7630.0	3402.0	True
9286.0	7582.0	True
8219.0	7082.0	True
7708.0	5059.0	True
5229.0	5886.0	True
6512.0	4802.0	True
4758.0	4323.0	True
4937.0	5382.0	True
6469.0	6050.0	True
6468.0	4972.0	True
9165.0	3105.0	True
12020.0	6525.0	True
15689.0	5247.0	True
7787.0	5837.0	True
4657.0	4755.0	True
13646.0	7498.0	True
6055.0	7165.0	True
6503.0	6324.0	True
7918.0	6138.0	True
6682.0	7017.0	True
7880.0	6940.0	True
6869.0	1108.0	True
2193.0	4903.0	True
4542.0	4804.0	True
8353.0	7985.0	True
7419.0	9031.0	True
2480.0	4134.0	True
2664.0	3920.0	True
2257.0	4104.0	True
19750.0	5768.0	True
17903.0	1600.0	True
5781.0	3785.0	True
9281.0	8375.0	True
10963.0	2855.0	True
22099.0	1474.0	True
6031.0	4879.0	True
7657.0	4703.0	True
1620.0	1007.0	False
7235.0	5863.0	True
6229.0	4750.0	True
6311.0	7236.0	True
23592.0	1294.0	True
20303.0	1435.0	True
3394.0	5377.0	True
22708.0	1439.0	True
9857.0	5937.0	True
3413.0	4423.0	True
3485.0	4850.0	True
18034.0	7445.0	True
17307.0	16776.0	True
1593.0	330.0	False
7889.0	7238.0	True
11555.0	8127.0	True
21646.0	11973.0	True
1792.0	344.0	False
11630.0	9235.0	True
5071.0	4290.0	True
14532.0	1363.0	True
10444.0	1876.0	True
6906.0	4923.0	True
11065.0	8012.0	True
43752.0	1116.0	True
7877.0	8162.0	True
6105.0	5900.0	True
14376.0	1718.0	True
6232.0	7402.0	True
10119.0	6588.0	True
34765.0	2313.0	True
3529.0	4580.0	True
5748.0	4923.0	True
6752.0	5790.0	True
7695.0	6928.0	True
13191.0	1124.0	True
6234.0	1482.0	True
7154.0	7115.0	True
2648.0	4651.0	True
5275.0	4126.0	True
3944.0	4791.0	True
9849.0	5468.0	True
5587.0	5404.0	True
6007.0	6636.0	True
5930.0	1267.0	True
5177.0	5313.0	True
3637.0	5471.0	True
3077.0	3186.0	True
13925.0	6855.0	True
9245.0	4456.0	True
6536.0	5407.0	True
2281.0	4160.0	True
7133.0	8055.0	True
7543.0	7031.0	True
4449.0	4185.0	True
9216.0	8476.0	True
2618.0	3254.0	True
13496.0	881.0	True
6278.0	4289.0	True
9152.0	6838.0	True
8409.0	4645.0	True
9959.0	5987.0	True
10073.0	11012.0	True
4319.0	5161.0	True
7182.0	5629.0	True
4050.0	4448.0	True
3454.0	4450.0	True
9883.0	5009.0	True
7740.0	5595.0	True
12507.0	6896.0	True
2872.0	649.0	False
11080.0	6880.0	True
8243.0	7516.0	True
7259.0	6766.0	True
6333.0	3536.0	True
4910.0	5096.0	True
21177.0	1508.0	True
20433.0	7389.0	True
8518.0	8889.0	True
4311.0	4685.0	True
10543.0	8433.0	True
13350.0	1609.0	True
9471.0	1199.0	True
7889.0	7743.0	True
8152.0	5175.0	True
5881.0	6704.0	True
16589.0	1498.0	True
5170.0	3516.0	True
6561.0	5178.0	True
9877.0	7139.0	True
6015.0	2048.0	True
24364.0	1897.0	True
3807.0	4697.0	True
6887.0	3171.0	True
8534.0	7734.0	True
8056.0	6497.0	True
6230.0	3085.0	True
10099.0	3327.0	True
12467.0	2466.0	True
9337.0	7134.0	True
7640.0	7557.0	True
12938.0	1663.0	True
8574.0	3336.0	True
5818.0	4648.0	True
6056.0	5573.0	True
5837.0	4296.0	True
9995.0	8065.0	True
4822.0	5886.0	True
12548.0	802.0	True
5125.0	4677.0	True
8614.0	6070.0	True
9190.0	5988.0	True
1989.0	952.0	False
6325.0	6565.0	True
5015.0	8036.0	True
9122.0	8161.0	True
8121.0	4329.0	True
35535.0	1770.0	True
3041.0	4594.0	True
6025.0	5447.0	True
12680.0	3864.0	True
14512.0	1281.0	True
8138.0	5251.0	True
4674.0	4061.0	True
9143.0	5052.0	True
12286.0	1251.0	True
6405.0	6257.0	True
6199.0	4945.0	True
2974.0	4761.0	True
6965.0	5709.0	True
7339.0	1393.0	True
6228.0	4195.0	True
14209.0	7928.0	True
11003.0	8014.0	True
4183.0	6203.0	True
7588.0	7490.0	True
6326.0	6791.0	True
7966.0	7214.0	True
6587.0	3966.0	True
12248.0	6517.0	True
7694.0	5633.0	True
1830.0	814.0	False
10212.0	2926.0	True
11759.0	1493.0	True
4978.0	4114.0	True
9247.0	5070.0	True
4718.0	4474.0	True
3341.0	4613.0	True
8867.0	5935.0	True
3797.0	4695.0	True
7417.0	7056.0	True
15030.0	7173.0	True
8401.0	7622.0	True
26426.0	7105.0	True
9978.0	8268.0	True
6059.0	4028.0	True
8241.0	4836.0	True
7198.0	4579.0	True
2260.0	4441.0	True
8403.0	966.0	True
29384.0	6327.0	True
3087.0	5444.0	True
7330.0	6877.0	True
7047.0	4749.0	True
9018.0	6532.0	True
8570.0	7286.0	True
9808.0	7804.0	True
5326.0	6435.0	True
6967.0	6590.0	True
11898.0	6658.0	True
16996.0	6728.0	True
7609.0	1426.0	True
8375.0	6992.0	True
33322.0	4162.0	True
6848.0	5536.0	True
8266.0	6284.0	True
5418.0	4913.0	True
17469.0	1212.0	True
9825.0	6767.0	True
6646.0	5921.0	True
6706.0	6161.0	True
8434.0	4426.0	True
7992.0	7728.0	True
8148.0	7185.0	True
11113.0	5707.0	True
9064.0	9181.0	True
4959.0	5748.0	True
6132.0	4861.0	True
7056.0	4183.0	True
16098.0	11204.0	True
9703.0	6830.0	True
4246.0	326.0	False
15794.0	6934.0	True
23829.0	2791.0	True
5651.0	3888.0	True
13561.0	2763.0	True
11808.0	1046.0	True
14921.0	6764.0	True
7449.0	7001.0	True
7114.0	5293.0	True
8792.0	6568.0	True
[truncated: 63,690 more rows]
