# Supplementary material for: Automated analysis of bacterial flow cytometry data with FlowGateNIST
Source: PLoS One. 2021 Aug 18;16(8):e0250753. doi: 10.1371/journal.pone.0250753 (PMC8372958; doi:10.1371/journal.pone.0250753)
Supplement: S1 File — (ZIP) [file pone.0250753.s001.zip › Fig 3AB.csv]

FSC-H	SSC-H	is_cell	is_singlet
106388.0	71087.0	False	False
22221.0	1090.0	True	True
7321.0	6369.0	True	True
903.0	399.0	False	False
7068.0	3935.0	True	True
10918.0	3763.0	True	True
12634.0	6260.0	True	False
10625.0	5829.0	True	True
6083.0	4956.0	True	True
11129.0	5877.0	True	True
7152.0	5452.0	True	True
6209.0	4480.0	True	True
7784.0	6083.0	True	False
11112.0	6557.0	True	True
7191.0	6004.0	True	False
6795.0	3771.0	True	True
9993.0	7410.0	True	False
9187.0	5851.0	True	True
11469.0	973.0	True	True
9105.0	5588.0	True	True
8511.0	4921.0	True	True
7983.0	6675.0	True	True
6373.0	6491.0	True	True
9534.0	6728.0	True	False
7588.0	4637.0	True	True
8392.0	1294.0	True	True
7904.0	2832.0	True	True
5727.0	6460.0	True	True
11202.0	6401.0	True	False
5188.0	4303.0	True	True
1017.0	311.0	False	False
10030.0	6528.0	True	False
7544.0	4786.0	True	True
7235.0	5422.0	True	False
1995.0	304.0	False	False
4329.0	4356.0	True	True
10104.0	6429.0	True	False
1179.0	5028.0	True	True
15466.0	798.0	True	True
5650.0	5335.0	True	True
10104.0	6455.0	True	True
7836.0	6865.0	True	True
9036.0	7765.0	True	True
6932.0	5769.0	True	True
5367.0	5322.0	True	False
4591.0	4110.0	True	True
36839.0	6280.0	True	False
8220.0	4926.0	True	True
15330.0	1041.0	True	True
3184.0	6711.0	True	True
14228.0	5986.0	True	True
3689.0	4004.0	True	True
7218.0	4463.0	True	True
5760.0	5801.0	True	False
1554.0	316.0	False	False
6255.0	4498.0	True	True
6922.0	5479.0	True	False
10530.0	6197.0	True	True
889.0	491.0	False	False
4156.0	3662.0	True	True
22541.0	1942.0	True	True
5643.0	4984.0	True	True
1079.0	319.0	False	False
9386.0	5325.0	True	False
7506.0	5124.0	True	True
7291.0	4466.0	True	True
8256.0	4548.0	True	True
5928.0	6564.0	True	True
4952.0	4090.0	True	True
11026.0	4993.0	True	True
10680.0	7271.0	True	False
5651.0	5000.0	True	True
8739.0	6067.0	True	True
10650.0	6358.0	True	True
7073.0	6417.0	True	False
4297.0	7192.0	True	True
9399.0	7699.0	True	False
8436.0	4996.0	True	True
9515.0	857.0	True	True
1726.0	609.0	False	False
539.0	1537.0	False	False
6585.0	6259.0	True	True
5123.0	7150.0	True	True
4418.0	4454.0	True	True
7021.0	863.0	True	True
6117.0	3811.0	True	True
11503.0	5964.0	True	False
6010.0	7175.0	True	True
6754.0	7157.0	True	True
6830.0	5570.0	True	False
5749.0	5726.0	True	True
7387.0	4683.0	True	True
5991.0	3485.0	True	True
7039.0	5755.0	True	True
1259.0	316.0	False	False
7894.0	5753.0	True	True
8074.0	5181.0	True	False
7984.0	5926.0	True	False
8225.0	6705.0	True	False
3301.0	5406.0	True	True
5034.0	4552.0	True	True
13875.0	5307.0	True	False
10516.0	1041.0	True	True
10153.0	8591.0	True	True
5672.0	7187.0	True	True
7870.0	7391.0	True	False
8693.0	5138.0	True	True
6228.0	4574.0	True	True
7299.0	5954.0	True	True
9590.0	6583.0	True	False
10771.0	8157.0	True	False
2225.0	315.0	False	False
6592.0	6026.0	True	True
2032.0	2712.0	True	True
5867.0	4702.0	True	True
8640.0	4935.0	True	True
9831.0	7125.0	True	False
6967.0	4746.0	True	True
10222.0	1600.0	True	True
4573.0	3630.0	True	True
8933.0	6453.0	True	True
5344.0	7167.0	True	False
17357.0	4128.0	True	False
5222.0	4582.0	True	True
6261.0	3481.0	True	True
30757.0	1529.0	True	True
13755.0	1533.0	True	True
4040.0	3508.0	True	True
6343.0	4836.0	True	True
15072.0	1787.0	True	True
2469.0	3672.0	True	True
1385.0	346.0	False	False
5346.0	5165.0	True	True
6692.0	6485.0	True	False
5787.0	3193.0	True	True
4649.0	6860.0	True	False
4134.0	4416.0	True	True
7581.0	7031.0	True	False
12573.0	7379.0	True	False
8180.0	6516.0	True	False
6176.0	4624.0	True	True
4542.0	4853.0	True	True
4861.0	4477.0	True	True
8291.0	6354.0	True	False
4355.0	6424.0	True	True
4716.0	6446.0	True	True
5693.0	2911.0	True	True
3653.0	5071.0	True	True
2387.0	3150.0	True	True
9147.0	5865.0	True	False
2183.0	1586.0	False	False
6473.0	6331.0	True	False
220.0	3521.0	True	True
7797.0	6970.0	True	False
5918.0	5987.0	True	True
4860.0	5508.0	True	True
8509.0	4640.0	True	True
2029.0	4492.0	True	True
2207.0	4250.0	True	True
5601.0	4621.0	True	True
3983.0	7606.0	True	False
9344.0	8406.0	True	False
8810.0	6935.0	True	True
1937.0	3818.0	True	True
3305.0	549.0	False	False
4038.0	3745.0	True	True
18947.0	990.0	True	True
2125.0	458.0	False	False
11611.0	1638.0	True	True
9212.0	6866.0	True	False
6439.0	6760.0	True	False
8102.0	3771.0	True	True
7119.0	5220.0	True	True
6025.0	5631.0	True	False
7165.0	5174.0	True	True
9570.0	7471.0	True	False
4244.0	4588.0	True	True
7658.0	7604.0	True	False
9194.0	7281.0	True	True
7914.0	7517.0	True	False
5421.0	4772.0	True	True
4466.0	7685.0	True	False
1651.0	353.0	False	False
7116.0	3486.0	True	True
9122.0	6112.0	True	True
6224.0	1580.0	True	True
2352.0	3684.0	True	True
11163.0	6888.0	True	False
4496.0	4208.0	True	True
8739.0	6996.0	True	False
7762.0	7380.0	True	False
5448.0	5386.0	True	False
4201.0	4737.0	True	True
9067.0	4816.0	True	True
5982.0	4298.0	True	True
20658.0	6797.0	True	False
10470.0	7600.0	True	True
5898.0	4500.0	True	True
7426.0	6791.0	True	False
10729.0	6097.0	True	False
6869.0	6245.0	True	False
15148.0	3780.0	True	False
8386.0	7906.0	True	False
5597.0	7003.0	True	False
25175.0	7386.0	True	False
4442.0	5052.0	True	True
1542.0	306.0	False	False
7808.0	5487.0	True	False
12068.0	1309.0	True	True
4090.0	3508.0	True	True
2795.0	4391.0	True	True
9484.0	938.0	True	True
4904.0	4039.0	True	True
9045.0	6098.0	True	False
14453.0	6373.0	True	False
6019.0	4593.0	True	True
4399.0	4385.0	True	True
9967.0	5987.0	True	True
11170.0	8352.0	True	False
2129.0	6922.0	True	True
5823.0	4009.0	True	False
11088.0	7645.0	True	False
4774.0	5640.0	True	True
5269.0	4553.0	True	False
2328.0	4351.0	True	False
9331.0	5916.0	True	False
10973.0	1053.0	True	True
11235.0	8556.0	True	False
5322.0	5351.0	True	True
8290.0	6372.0	True	True
10783.0	4283.0	True	True
1601.0	1277.0	False	False
5616.0	4661.0	True	True
9041.0	7389.0	True	False
21167.0	3843.0	True	True
7062.0	6043.0	True	False
16918.0	3345.0	True	True
6247.0	4014.0	True	True
5258.0	5035.0	True	True
6508.0	5143.0	True	True
4542.0	937.0	True	True
5932.0	4472.0	True	True
4146.0	4347.0	True	True
13326.0	9029.0	True	False
23345.0	1359.0	True	True
8430.0	7728.0	True	False
3857.0	5576.0	True	True
7154.0	6974.0	True	True
4779.0	4635.0	True	True
6560.0	4385.0	True	True
8593.0	7528.0	True	False
10766.0	1454.0	True	True
4934.0	5054.0	True	True
5406.0	6504.0	True	False
32434.0	2857.0	True	True
8493.0	7845.0	True	False
4908.0	6706.0	True	True
8287.0	6676.0	True	True
8094.0	5349.0	True	True
10343.0	6594.0	True	True
8464.0	1309.0	True	True
3394.0	590.0	False	False
2566.0	4550.0	True	True
9252.0	4762.0	True	True
7613.0	7008.0	True	False
22291.0	907.0	True	True
4112.0	4607.0	True	True
3667.0	4383.0	True	True
6781.0	6423.0	True	False
4580.0	3685.0	True	True
7266.0	4983.0	True	False
8680.0	8725.0	True	False
6490.0	6586.0	True	True
3909.0	4072.0	True	True
6366.0	6222.0	True	True
5875.0	5648.0	True	True
34916.0	1371.0	True	True
6115.0	6013.0	True	True
6091.0	5415.0	True	True
10942.0	7731.0	True	False
27461.0	1265.0	True	True
8781.0	7069.0	True	False
7878.0	4732.0	True	True
8680.0	7040.0	True	True
10204.0	4927.0	True	False
3565.0	4910.0	True	True
23483.0	7703.0	True	False
14033.0	1206.0	True	True
9512.0	8962.0	True	False
11698.0	4470.0	True	True
4876.0	4321.0	True	True
9071.0	6580.0	True	False
6720.0	6919.0	True	True
12721.0	2542.0	True	True
8210.0	4524.0	True	False
4094.0	4033.0	True	True
23499.0	8425.0	True	False
9758.0	8172.0	True	False
4270.0	3927.0	True	True
2019.0	382.0	False	False
7557.0	1006.0	True	True
5186.0	6825.0	True	True
9913.0	7947.0	True	False
7757.0	6323.0	True	True
3988.0	4454.0	True	True
9027.0	5885.0	True	False
4878.0	7709.0	True	False
8649.0	2628.0	True	True
11224.0	8213.0	True	False
2805.0	377.0	False	False
2191.0	450.0	False	False
8091.0	6346.0	True	False
5348.0	4728.0	True	True
7890.0	7671.0	True	False
7585.0	6901.0	True	True
6880.0	4859.0	True	False
6513.0	7011.0	True	True
28380.0	6002.0	True	False
9908.0	5395.0	True	False
2095.0	347.0	False	False
2490.0	5134.0	True	True
10381.0	1862.0	True	True
10469.0	3109.0	True	True
8229.0	7331.0	True	False
6389.0	6144.0	True	False
7876.0	7805.0	True	True
3541.0	4573.0	True	True
1443.0	573.0	False	False
4815.0	3462.0	True	True
39995.0	8413.0	True	False
4939.0	2578.0	True	True
12002.0	6496.0	True	False
16940.0	6675.0	True	False
4889.0	7091.0	True	True
5193.0	5109.0	True	True
3877.0	5151.0	True	True
1282.0	527.0	False	False
6167.0	6409.0	True	False
4970.0	4374.0	True	True
14620.0	11473.0	True	False
7652.0	6890.0	True	True
6415.0	4157.0	True	True
7887.0	7886.0	True	False
5686.0	4892.0	True	True
572.0	304.0	False	False
9289.0	1121.0	True	True
5582.0	5011.0	True	False
4242.0	4512.0	True	True
6178.0	6750.0	True	True
14544.0	6970.0	True	False
9085.0	4700.0	True	False
8010.0	6223.0	True	True
5475.0	5900.0	True	True
4412.0	5320.0	True	True
7727.0	6736.0	True	False
5496.0	4460.0	True	True
7569.0	7006.0	True	True
1712.0	391.0	False	False
8148.0	2618.0	True	True
7241.0	6156.0	True	False
2237.0	332.0	False	False
10367.0	7418.0	True	False
10318.0	1144.0	True	True
6876.0	4796.0	True	True
11525.0	1069.0	True	True
8576.0	6779.0	True	False
8347.0	899.0	True	True
7605.0	7427.0	True	True
3963.0	3891.0	True	True
5031.0	6365.0	True	True
11842.0	1953.0	True	True
10794.0	2670.0	True	True
1754.0	4913.0	True	True
7373.0	4118.0	True	True
22838.0	6046.0	True	False
7458.0	6231.0	True	True
5775.0	4184.0	True	True
1809.0	3323.0	True	True
2798.0	4513.0	True	True
7150.0	6588.0	True	True
10847.0	5703.0	True	True
10550.0	5974.0	True	False
6091.0	7956.0	True	False
6050.0	3771.0	True	True
5684.0	4143.0	True	True
9827.0	6271.0	True	False
7188.0	6254.0	True	True
15307.0	7055.0	True	False
7074.0	6671.0	True	False
7351.0	6348.0	True	True
16866.0	15767.0	True	False
8594.0	6254.0	True	True
10357.0	6838.0	True	False
10445.0	7726.0	True	False
5714.0	5436.0	True	True
7897.0	7399.0	True	False
1969.0	1753.0	False	False
5238.0	3960.0	True	True
6668.0	2910.0	True	True
7794.0	6760.0	True	True
5286.0	7436.0	True	True
5811.0	4894.0	True	True
5320.0	5416.0	True	False
6263.0	4576.0	True	True
5410.0	5120.0	True	True
8766.0	5469.0	True	True
7921.0	3872.0	True	True
4689.0	5334.0	True	True
13509.0	1305.0	True	True
7075.0	6504.0	True	False
4999.0	6679.0	True	False
3015.0	6041.0	True	True
5957.0	7921.0	True	False
5218.0	5912.0	True	True
7852.0	1056.0	True	True
8425.0	6280.0	True	True
13669.0	8653.0	True	False
6723.0	4358.0	True	True
5765.0	7803.0	True	True
4071.0	3852.0	True	True
15812.0	6525.0	True	False
10722.0	9463.0	True	False
8225.0	4418.0	True	True
6779.0	5114.0	True	True
6700.0	4863.0	True	False
6709.0	6057.0	True	False
6177.0	6507.0	True	True
7233.0	5865.0	True	False
8191.0	5248.0	True	True
6773.0	4849.0	True	True
34347.0	1846.0	True	True
8427.0	7305.0	True	True
8447.0	7069.0	True	False
8456.0	8631.0	True	False
7048.0	5429.0	True	True
8782.0	8399.0	True	False
5791.0	7151.0	True	True
4982.0	4471.0	True	True
10034.0	7126.0	True	True
7181.0	6659.0	True	False
7228.0	6474.0	True	False
6548.0	6176.0	True	True
11130.0	5723.0	True	False
6791.0	4171.0	True	True
8047.0	7019.0	True	False
7817.0	3502.0	True	True
9877.0	7596.0	True	True
17044.0	1724.0	True	True
6161.0	4248.0	True	True
9134.0	8532.0	True	False
6699.0	4941.0	True	True
5325.0	4688.0	True	True
5549.0	1959.0	True	True
7301.0	6310.0	True	True
5484.0	4761.0	True	False
5521.0	5133.0	True	True
4878.0	4892.0	True	True
6740.0	4800.0	True	True
9094.0	6489.0	True	True
6313.0	3241.0	True	True
3150.0	4960.0	True	True
10233.0	6270.0	True	False
13605.0	1860.0	True	True
4829.0	3856.0	True	True
3961.0	3477.0	True	True
5967.0	4788.0	True	True
7882.0	7001.0	True	False
8633.0	7917.0	True	True
4655.0	5063.0	True	True
6723.0	5125.0	True	True
4051.0	5307.0	True	True
3828.0	4717.0	True	True
4644.0	5030.0	True	True
6528.0	7888.0	True	True
5125.0	5779.0	True	True
6752.0	1896.0	True	True
6771.0	2906.0	True	True
5626.0	2089.0	True	True
4514.0	5316.0	True	True
5085.0	5996.0	True	True
19499.0	8796.0	True	False
10614.0	6121.0	True	False
8795.0	7024.0	True	True
7195.0	5586.0	True	False
4865.0	4480.0	True	True
4363.0	4558.0	True	True
5090.0	4906.0	True	True
7646.0	5776.0	True	True
12145.0	7278.0	True	False
11276.0	4677.0	True	True
18462.0	1497.0	True	True
8916.0	7804.0	True	True
5956.0	4750.0	True	True
3551.0	4579.0	True	True
7925.0	5096.0	True	True
7659.0	5392.0	True	True
5924.0	4721.0	True	True
6705.0	7288.0	True	True
4703.0	5711.0	True	True
6613.0	6561.0	True	False
5693.0	4734.0	True	True
26177.0	1321.0	True	True
7118.0	5622.0	True	True
2065.0	328.0	False	False
6424.0	4228.0	True	True
21384.0	7419.0	True	False
8646.0	5551.0	True	True
8788.0	5734.0	True	True
6794.0	4712.0	True	True
10993.0	2689.0	True	True
7759.0	6626.0	True	True
4591.0	3089.0	True	True
5575.0	6983.0	True	True
3348.0	4863.0	True	True
7206.0	5735.0	True	False
5496.0	5584.0	True	True
5252.0	6648.0	True	True
5528.0	4360.0	True	True
5939.0	6031.0	True	True
4437.0	3920.0	True	True
2739.0	4510.0	True	True
5346.0	5291.0	True	True
7532.0	6843.0	True	True
6264.0	3277.0	True	True
2912.0	655.0	False	False
10097.0	3049.0	True	True
7297.0	7356.0	True	False
6594.0	6096.0	True	True
9497.0	6112.0	True	False
19712.0	1041.0	True	True
10498.0	5436.0	True	False
8331.0	9091.0	True	False
8376.0	5060.0	True	True
9516.0	7891.0	True	False
31261.0	3857.0	True	True
15673.0	1404.0	True	True
8144.0	5892.0	True	True
10046.0	1627.0	True	True
9363.0	1948.0	True	True
8575.0	7632.0	True	True
9861.0	5591.0	True	True
8487.0	1372.0	True	True
8922.0	6490.0	True	False
7635.0	6946.0	True	False
5636.0	4283.0	True	True
9855.0	5883.0	True	False
7011.0	4455.0	True	True
7717.0	4334.0	True	True
3863.0	4359.0	True	True
7481.0	5170.0	True	True
4603.0	5550.0	True	True
6565.0	3910.0	True	True
4881.0	3851.0	True	True
8197.0	7197.0	True	False
4076.0	3667.0	True	True
8271.0	4864.0	True	True
8288.0	7038.0	True	False
14759.0	2940.0	True	True
1384.0	359.0	False	False
8894.0	7262.0	True	True
7283.0	1304.0	True	True
3108.0	3628.0	True	True
6882.0	6555.0	True	True
10472.0	2425.0	True	True
9081.0	7133.0	True	False
6490.0	5491.0	True	True
30327.0	959.0	True	True
12521.0	2362.0	True	True
5461.0	5807.0	True	True
7330.0	5172.0	True	False
4739.0	7164.0	True	True
5438.0	4479.0	True	True
6625.0	4624.0	True	True
6994.0	4090.0	True	True
7224.0	5044.0	True	False
4053.0	5083.0	True	True
24011.0	7805.0	True	False
2125.0	4883.0	True	True
7295.0	6589.0	True	True
11709.0	2167.0	True	True
6441.0	4903.0	True	True
6368.0	4965.0	True	True
8577.0	7016.0	True	True
8834.0	6496.0	True	False
6883.0	6612.0	True	False
8627.0	6444.0	True	False
7684.0	4344.0	True	True
7844.0	5654.0	True	False
5888.0	5313.0	True	True
13783.0	6016.0	True	True
16440.0	1689.0	True	True
7899.0	4928.0	True	True
21682.0	8482.0	True	True
2972.0	3716.0	True	True
5467.0	4567.0	True	True
15413.0	1243.0	True	True
7430.0	3718.0	True	True
7044.0	6507.0	True	False
4977.0	4848.0	True	True
3456.0	6457.0	True	True
6078.0	6842.0	True	True
6225.0	1437.0	True	True
5432.0	5829.0	True	True
4949.0	4698.0	True	True
9332.0	4841.0	True	True
7549.0	5537.0	True	True
2848.0	4692.0	True	True
7930.0	7193.0	True	True
10706.0	5451.0	True	False
7629.0	5695.0	True	True
5898.0	5750.0	True	True
3647.0	1360.0	True	True
13964.0	1355.0	True	True
22533.0	7447.0	True	False
8883.0	4306.0	True	True
11195.0	7404.0	True	False
8774.0	8114.0	True	True
7143.0	6537.0	True	False
5834.0	3880.0	True	True
14729.0	1469.0	True	True
5253.0	3836.0	True	True
6542.0	3271.0	True	True
10792.0	8988.0	True	False
2411.0	2429.0	True	True
3727.0	4720.0	True	True
9137.0	11735.0	True	False
7927.0	8114.0	True	False
29166.0	1812.0	True	True
7051.0	6423.0	True	True
7876.0	5775.0	True	False
18515.0	1151.0	True	True
12439.0	8572.0	True	False
6737.0	6528.0	True	False
8242.0	5617.0	True	True
877.0	348.0	False	False
7070.0	2350.0	True	True
5041.0	4129.0	True	True
10115.0	6681.0	True	True
5148.0	3997.0	True	True
6472.0	5214.0	True	True
8920.0	3868.0	True	True
6726.0	6822.0	True	True
8147.0	3902.0	True	True
6648.0	4993.0	True	True
7613.0	7737.0	True	True
8116.0	5031.0	True	True
6695.0	5756.0	True	True
7248.0	5474.0	True	True
13205.0	1612.0	True	True
7451.0	3677.0	True	True
9927.0	6846.0	True	False
9328.0	7501.0	True	False
16878.0	798.0	True	True
14204.0	1362.0	True	True
10601.0	5893.0	True	True
6965.0	6340.0	True	True
11427.0	5626.0	True	True
8826.0	3785.0	True	True
6606.0	5105.0	True	True
6418.0	6987.0	True	True
6790.0	5019.0	True	False
5125.0	7007.0	True	True
2940.0	314.0	False	False
6159.0	5580.0	True	False
8191.0	6302.0	True	False
9546.0	6126.0	True	True
4336.0	2634.0	True	True
2756.0	3600.0	True	True
9705.0	5145.0	True	False
10361.0	6485.0	True	True
15395.0	16444.0	True	False
6636.0	4992.0	True	True
5712.0	3840.0	True	True
9242.0	2277.0	True	True
7884.0	5869.0	True	False
10228.0	2032.0	True	True
7677.0	4881.0	True	False
5101.0	5787.0	True	True
5662.0	7617.0	True	True
2344.0	1471.0	False	False
3665.0	2971.0	True	True
7729.0	6953.0	True	False
5142.0	6032.0	True	True
5487.0	5036.0	True	True
7083.0	4953.0	True	True
10732.0	8431.0	True	False
5922.0	5420.0	True	True
8129.0	6555.0	True	True
6961.0	5047.0	True	True
6927.0	6825.0	True	True
3851.0	5239.0	True	False
7825.0	1608.0	True	True
17862.0	11889.0	True	False
7276.0	7247.0	True	True
4795.0	5413.0	True	True
7627.0	6922.0	True	True
13517.0	2859.0	True	True
6402.0	5945.0	True	True
3509.0	4603.0	True	True
3848.0	3498.0	True	True
4766.0	5491.0	True	True
4230.0	4032.0	True	True
7343.0	6770.0	True	True
12556.0	1435.0	True	True
12427.0	1419.0	True	True
1451.0	519.0	False	False
9197.0	5692.0	True	True
5552.0	5460.0	True	True
2387.0	335.0	False	False
9248.0	6545.0	True	False
16797.0	8141.0	True	False
4037.0	5071.0	True	True
6215.0	4063.0	True	True
9662.0	8167.0	True	False
8085.0	7708.0	True	False
7978.0	5862.0	True	False
10229.0	8206.0	True	False
16127.0	1114.0	True	True
7898.0	6718.0	True	True
7617.0	7533.0	True	True
7227.0	5051.0	True	False
11913.0	2384.0	True	True
5901.0	4442.0	True	True
6421.0	5798.0	True	True
8645.0	5373.0	True	True
5198.0	4122.0	True	True
11014.0	5187.0	True	True
6404.0	6727.0	True	True
5871.0	5797.0	True	False
4965.0	3898.0	True	True
7937.0	6279.0	True	True
1023.0	348.0	False	False
7577.0	7146.0	True	True
6598.0	4087.0	True	True
8609.0	5078.0	True	True
4362.0	4603.0	True	True
3628.0	3763.0	True	False
3689.0	3336.0	True	True
4460.0	4971.0	True	True
9110.0	8028.0	True	False
4701.0	5458.0	True	True
8843.0	8420.0	True	False
6300.0	5232.0	True	True
10998.0	8004.0	True	False
13709.0	1192.0	True	True
3638.0	4302.0	True	True
6019.0	6711.0	True	True
10886.0	1240.0	True	True
5358.0	1269.0	True	True
10334.0	5476.0	True	True
7075.0	2690.0	True	True
9353.0	7143.0	True	True
6000.0	4844.0	True	True
9742.0	1558.0	True	True
8453.0	4470.0	True	True
6083.0	6770.0	True	False
9396.0	5253.0	True	False
9654.0	7561.0	True	False
6127.0	5456.0	True	True
7494.0	7202.0	True	True
6069.0	6918.0	True	True
2310.0	398.0	False	False
4797.0	4358.0	True	False
4113.0	5723.0	True	True
2572.0	414.0	False	False
10722.0	3646.0	True	True
8743.0	5022.0	True	True
5922.0	4808.0	True	True
3825.0	4243.0	True	False
7713.0	6944.0	True	True
14179.0	5530.0	True	False
7084.0	7099.0	True	False
7190.0	3690.0	True	True
12622.0	6517.0	True	False
8457.0	8592.0	True	False
9941.0	6605.0	True	False
1737.0	494.0	False	False
10126.0	6897.0	True	False
7290.0	6556.0	True	False
15447.0	1061.0	True	True
5668.0	5190.0	True	True
14520.0	1271.0	True	True
9384.0	5948.0	True	True
4055.0	5234.0	True	True
3311.0	4934.0	True	True
14976.0	3989.0	True	False
6372.0	5374.0	True	True
8434.0	6922.0	True	True
11342.0	6055.0	True	False
7705.0	5953.0	True	False
29526.0	9705.0	True	False
6342.0	6892.0	True	True
4972.0	4603.0	True	True
4119.0	3574.0	True	True
16387.0	1869.0	True	True
2054.0	315.0	False	False
7992.0	8685.0	True	True
3126.0	4088.0	True	True
6710.0	5262.0	True	True
5369.0	2010.0	True	True
14064.0	1642.0	True	True
6754.0	3710.0	True	True
3051.0	3493.0	True	True
4256.0	4760.0	True	True
9103.0	7364.0	True	True
7738.0	7134.0	True	False
4744.0	4573.0	True	True
21232.0	1904.0	True	True
13506.0	6977.0	True	False
4718.0	4954.0	True	True
13202.0	1399.0	True	True
9113.0	4817.0	True	True
4976.0	531.0	True	True
5721.0	6403.0	True	False
7651.0	5759.0	True	True
9497.0	5668.0	True	False
12646.0	7471.0	True	False
8251.0	6399.0	True	True
5218.0	4974.0	True	True
6807.0	5205.0	True	True
7133.0	4800.0	True	True
16828.0	1156.0	True	True
6395.0	5703.0	True	True
12086.0	4292.0	True	True
6286.0	5304.0	True	True
1625.0	539.0	False	False
8054.0	5741.0	True	False
15085.0	1852.0	True	True
9090.0	8475.0	True	False
18997.0	1184.0	True	True
8810.0	6725.0	True	False
5824.0	5165.0	True	True
6015.0	5795.0	True	True
6877.0	4877.0	True	False
3582.0	3266.0	True	True
10748.0	8535.0	True	False
2034.0	602.0	False	False
8009.0	7452.0	True	False
8839.0	14954.0	True	False
5458.0	5007.0	True	True
9349.0	4934.0	True	True
7557.0	7886.0	True	False
9300.0	2039.0	True	True
3345.0	4454.0	True	True
9038.0	6431.0	True	True
2868.0	5385.0	True	True
4669.0	3545.0	True	True
6075.0	758.0	True	True
5834.0	6722.0	True	True
2518.0	307.0	False	False
11429.0	5412.0	True	False
7911.0	7460.0	True	False
9040.0	8587.0	True	False
12472.0	3865.0	True	True
3160.0	606.0	False	False
9242.0	5776.0	True	False
3836.0	5339.0	True	True
7480.0	4579.0	True	True
9738.0	8513.0	True	False
8798.0	6485.0	True	True
6529.0	5923.0	True	True
6623.0	5744.0	True	True
22532.0	1558.0	True	True
8418.0	3741.0	True	True
6461.0	5952.0	True	True
5254.0	4899.0	True	True
6014.0	6466.0	True	True
5158.0	6190.0	True	True
4249.0	4521.0	True	True
9480.0	3621.0	True	True
15556.0	819.0	True	True
3765.0	4172.0	True	True
3680.0	4280.0	True	True
7757.0	7362.0	True	True
12129.0	5864.0	True	True
10819.0	7043.0	True	False
4575.0	5803.0	True	True
3985.0	4375.0	True	True
8293.0	6946.0	True	False
5039.0	5590.0	True	True
3598.0	5565.0	True	True
1666.0	341.0	False	False
3608.0	3936.0	True	True
3645.0	4221.0	True	True
7364.0	6501.0	True	True
2743.0	302.0	False	False
13783.0	1665.0	True	True
8404.0	7447.0	True	True
6542.0	1851.0	True	True
10660.0	8457.0	True	False
5929.0	7058.0	True	True
6318.0	6038.0	True	True
6616.0	5220.0	True	True
7301.0	4637.0	True	True
8312.0	5919.0	True	True
4423.0	6226.0	True	True
7315.0	6719.0	True	True
10066.0	6763.0	True	True
6275.0	6452.0	True	False
9077.0	4195.0	True	True
12939.0	1773.0	True	True
6008.0	5780.0	True	True
6950.0	6770.0	True	True
8168.0	5937.0	True	True
6536.0	5493.0	True	False
5918.0	5137.0	True	True
6155.0	6991.0	True	False
5949.0	5103.0	True	True
27091.0	3756.0	True	True
4311.0	6441.0	True	True
1409.0	547.0	False	False
12955.0	1130.0	True	True
7678.0	4807.0	True	True
8456.0	4793.0	True	True
6405.0	5244.0	True	False
15619.0	1317.0	True	True
6914.0	7000.0	True	True
5701.0	6466.0	True	True
14938.0	4148.0	True	False
3679.0	4788.0	True	True
5030.0	6788.0	True	False
4356.0	4090.0	True	True
6570.0	3165.0	True	True
5166.0	7390.0	True	True
5840.0	3642.0	True	True
10800.0	7161.0	True	True
8210.0	4163.0	True	True
10720.0	6039.0	True	False
5159.0	6309.0	True	True
5292.0	4340.0	True	True
7878.0	6390.0	True	True
7821.0	4992.0	True	True
5081.0	4272.0	True	True
22242.0	4620.0	True	True
22181.0	1510.0	True	True
9050.0	5415.0	True	False
4237.0	1005.0	True	True
9472.0	3202.0	True	True
17537.0	5365.0	True	False
13128.0	4584.0	True	True
4657.0	3235.0	True	True
8120.0	2873.0	True	True
9192.0	7765.0	True	False
12612.0	8319.0	True	False
8600.0	7345.0	True	True
8073.0	5230.0	True	True
4760.0	5866.0	True	True
9514.0	5112.0	True	True
10901.0	4353.0	True	False
9393.0	6881.0	True	False
11462.0	2012.0	True	True
5380.0	3368.0	True	True
5208.0	5961.0	True	True
12602.0	6918.0	True	False
18533.0	1151.0	True	True
10379.0	7045.0	True	True
8600.0	8478.0	True	False
9587.0	4482.0	True	True
8072.0	6545.0	True	True
11112.0	2897.0	True	True
11154.0	7763.0	True	False
11410.0	1587.0	True	True
9546.0	1603.0	True	True
8067.0	3931.0	True	True
13113.0	8284.0	True	False
5318.0	3521.0	True	True
11461.0	5046.0	True	False
5857.0	4368.0	True	True
4586.0	5505.0	True	True
18754.0	1890.0	True	True
5155.0	5190.0	True	True
5186.0	7284.0	True	True
8836.0	6784.0	True	True
13490.0	1247.0	True	True
3181.0	4069.0	True	True
16743.0	6921.0	True	False
8513.0	6812.0	True	True
7198.0	6377.0	True	True
9858.0	7027.0	True	False
9315.0	972.0	True	True
4757.0	8648.0	True	True
1417.0	324.0	False	False
9730.0	4944.0	True	False
8161.0	5168.0	True	True
13028.0	1927.0	True	True
7463.0	4553.0	True	True
2002.0	389.0	False	False
7759.0	7274.0	True	False
16357.0	2552.0	True	True
9175.0	6530.0	True	True
3819.0	4009.0	True	True
13952.0	1765.0	True	True
9434.0	5000.0	True	True
7046.0	5964.0	True	True
6588.0	6424.0	True	True
4750.0	4552.0	True	True
4209.0	5343.0	True	True
7999.0	6301.0	True	True
8112.0	6641.0	True	False
9694.0	4907.0	True	True
8338.0	5618.0	True	True
13629.0	8839.0	True	False
8394.0	7274.0	True	False
4881.0	5204.0	True	True
15766.0	1893.0	True	True
5538.0	4704.0	True	False
15081.0	4039.0	True	True
7166.0	4688.0	True	True
5674.0	4462.0	True	True
3142.0	4772.0	True	True
4173.0	4600.0	True	True
6512.0	6506.0	True	True
11856.0	4473.0	True	True
7537.0	2022.0	True	True
7437.0	3544.0	True	True
6944.0	7556.0	True	True
4872.0	5327.0	True	True
4130.0	5675.0	True	False
7809.0	6431.0	True	False
5351.0	5490.0	True	True
6848.0	6369.0	True	True
4706.0	5258.0	True	True
10387.0	8088.0	True	False
8792.0	6415.0	True	True
550.0	5280.0	True	False
11279.0	1186.0	True	True
7720.0	6039.0	True	True
8331.0	701.0	True	True
3789.0	4055.0	True	True
9314.0	4187.0	True	True
7035.0	899.0	True	True
12699.0	1973.0	True	True
8035.0	7906.0	True	True
5257.0	3901.0	True	True
8626.0	4846.0	True	False
11957.0	1793.0	True	True
12431.0	9173.0	True	False
17017.0	6823.0	True	False
3065.0	4389.0	True	True
16628.0	1265.0	True	True
4295.0	4016.0	True	False
6109.0	5787.0	True	True
7056.0	6796.0	True	True
3322.0	4865.0	True	True
16346.0	7399.0	True	False
12486.0	7741.0	True	True
13243.0	1658.0	True	True
10991.0	7282.0	True	True
39964.0	3271.0	True	True
5515.0	5594.0	True	True
13938.0	2970.0	True	True
12726.0	2574.0	True	True
1837.0	323.0	False	False
7385.0	3902.0	True	True
18413.0	1488.0	True	True
8024.0	4200.0	True	True
31413.0	1179.0	True	True
7215.0	4419.0	True	False
2770.0	4142.0	True	True
4376.0	5778.0	True	True
5482.0	7543.0	True	True
12612.0	1142.0	True	True
6770.0	4461.0	True	True
9074.0	7014.0	True	True
2194.0	5631.0	True	True
4361.0	4502.0	True	True
2690.0	6073.0	True	True
9663.0	7686.0	True	True
7445.0	1023.0	True	True
9698.0	8670.0	True	False
1021.0	393.0	False	False
12867.0	7587.0	True	False
8057.0	6485.0	True	True
10844.0	5975.0	True	False
45120.0	5242.0	True	False
14005.0	1478.0	True	True
1019019.0	111538.0	False	False
9784.0	5667.0	True	True
11142.0	2975.0	True	True
8227.0	6007.0	True	True
7970.0	6528.0	True	True
9995.0	7584.0	True	False
8164.0	5903.0	True	True
12284.0	7716.0	True	False
11443.0	5113.0	True	True
9332.0	7546.0	True	False
7659.0	7625.0	True	True
9522.0	5167.0	True	False
1889.0	593.0	False	False
4611.0	4582.0	True	True
6014.0	4470.0	True	True
13574.0	1577.0	True	True
5597.0	4319.0	True	True
10516.0	8219.0	True	False
13025.0	852.0	True	True
6464.0	1339.0	True	True
11912.0	1646.0	True	True
4692.0	5640.0	True	True
11091.0	6301.0	True	False
9243.0	7366.0	True	True
6731.0	2438.0	True	True
5540.0	5059.0	True	True
5313.0	3974.0	True	True
18845.0	5177.0	True	False
14717.0	1024.0	True	True
6502.0	6416.0	True	True
7437.0	5919.0	True	True
7912.0	4588.0	True	True
8891.0	6950.0	True	False
5974.0	5268.0	True	True
17076.0	5245.0	True	False
5473.0	5510.0	True	True
7573.0	5546.0	True	True
6638.0	4675.0	True	True
10800.0	5842.0	True	False
7571.0	7127.0	True	False
7606.0	6228.0	True	False
6772.0	6633.0	True	True
13492.0	7422.0	True	False
7223.0	4464.0	True	True
16155.0	1545.0	True	True
4597.0	8233.0	True	True
3573.0	5137.0	True	True
7353.0	5483.0	True	True
7565.0	5845.0	True	True
6563.0	5202.0	True	True
3966.0	4264.0	True	True
6092.0	4166.0	True	True
6594.0	6408.0	True	False
8773.0	5019.0	True	True
6181.0	6654.0	True	True
6630.0	6369.0	True	True
4598.0	4576.0	True	True
11601.0	6679.0	True	False
6395.0	6463.0	True	False
22338.0	8002.0	True	False
11019.0	7484.0	True	False
4687.0	5213.0	True	True
5465.0	6128.0	True	True
13285.0	4826.0	True	True
13702.0	1465.0	True	True
4920.0	6405.0	True	True
12631.0	6595.0	True	False
1422.0	4860.0	True	True
4574.0	5939.0	True	True
7550.0	4488.0	True	True
8342.0	5483.0	True	False
4420.0	4683.0	True	True
6706.0	6549.0	True	False
10844.0	7811.0	True	False
5058.0	7208.0	True	False
6894.0	7346.0	True	True
884.0	930.0	False	False
5199.0	4412.0	True	True
10869.0	8765.0	True	False
18504.0	3588.0	True	True
5667.0	7258.0	True	True
2881.0	4050.0	True	True
8644.0	5997.0	True	True
1420.0	528.0	False	False
15256.0	2117.0	True	True
7934.0	7195.0	True	False
5119.0	4651.0	True	True
28934.0	1543.0	True	True
7940.0	4511.0	True	True
10047.0	5465.0	True	False
4762.0	4693.0	True	True
13476.0	2738.0	True	True
10356.0	6224.0	True	True
14959.0	8897.0	True	False
4185.0	4439.0	True	False
10134.0	6228.0	True	False
6098.0	4839.0	True	True
10030.0	7377.0	True	False
5265.0	4466.0	True	True
3691.0	2135.0	True	True
27639.0	1301.0	True	True
40172.0	1772.0	True	True
7905.0	4131.0	True	True
8780.0	6388.0	True	False
7723.0	6601.0	True	True
7525.0	5378.0	True	True
6279.0	3789.0	True	True
21728.0	1088.0	True	True
6217.0	6107.0	True	True
6544.0	2100.0	True	True
3715.0	531.0	False	False
20964.0	1302.0	True	True
2568.0	4822.0	True	True
4533.0	2926.0	True	True
9753.0	4778.0	True	True
11701.0	6230.0	True	True
10049.0	6936.0	True	True
9461.0	6645.0	True	True
4849.0	5543.0	True	True
6164.0	5110.0	True	True
9122.0	5748.0	True	False
5073.0	5567.0	True	True
12672.0	7696.0	True	False
9003.0	5850.0	True	True
7581.0	6889.0	True	True
11574.0	7183.0	True	False
7908.0	5969.0	True	True
11927.0	2894.0	True	True
36970.0	1165.0	True	True
7416.0	4558.0	True	True
13838.0	1530.0	True	True
7235.0	1441.0	True	True
16366.0	5969.0	True	False
18422.0	1142.0	True	True
7050.0	6006.0	True	False
7929.0	6125.0	True	True
4825.0	4560.0	True	True
10078.0	2703.0	True	True
11673.0	6591.0	True	True
1356.0	6181.0	True	True
13499.0	12928.0	True	False
24843.0	1043.0	True	True
5359.0	4684.0	True	True
6539.0	3518.0	True	True
7508.0	5758.0	True	True
7978.0	7305.0	True	False
3573.0	7426.0	True	True
13608.0	7943.0	True	False
6905.0	6210.0	True	True
38736.0	4652.0	True	True
16581.0	1115.0	True	True
10857.0	2517.0	True	True
8828.0	5740.0	True	True
6675.0	4849.0	True	True
5244.0	4201.0	True	True
4491.0	6769.0	True	True
7511.0	1418.0	True	True
12822.0	6701.0	True	False
8009.0	2066.0	True	True
4712.0	5548.0	True	True
11580.0	8113.0	True	True
14384.0	1360.0	True	True
7981.0	4144.0	True	True
6888.0	4972.0	True	True
10719.0	7360.0	True	False
8551.0	8484.0	True	True
8093.0	5196.0	True	True
19321.0	4777.0	True	True
9998.0	7466.0	True	True
7452.0	3487.0	True	True
6558.0	5268.0	True	True
5818.0	5430.0	True	True
43863.0	1509.0	True	True
4507.0	6625.0	True	False
12864.0	7215.0	True	False
6666.0	6905.0	True	False
10903.0	7752.0	True	True
11780.0	1634.0	True	True
7824.0	5526.0	True	True
19252.0	1168.0	True	True
8727.0	6999.0	True	True
12890.0	8413.0	True	False
4130.0	4311.0	True	True
4384.0	4796.0	True	True
10058.0	6771.0	True	True
8465.0	6142.0	True	True
6097.0	6965.0	True	True
8309.0	7261.0	True	True
6350.0	4750.0	True	True
9827.0	6432.0	True	False
17157.0	8964.0	True	False
9040.0	3182.0	True	True
4635.0	3754.0	True	True
3642.0	4554.0	True	True
6563.0	4933.0	True	False
9557.0	891.0	True	True
4623.0	5511.0	True	True
3571.0	4079.0	True	True
6791.0	5659.0	True	True
27090.0	2340.0	True	True
6139.0	6236.0	True	True
16452.0	995.0	True	True
6431.0	5052.0	True	True
14978.0	6452.0	True	True
5900.0	6198.0	True	True
19574.0	12190.0	True	False
10145.0	6463.0	True	False
13573.0	5746.0	True	False
2985.0	3869.0	True	True
10817.0	1651.0	True	True
6254.0	6002.0	True	False
19369.0	1867.0	True	True
10511.0	6087.0	True	True
8768.0	4998.0	True	True
8621.0	6073.0	True	False
8317.0	8199.0	True	False
6345.0	4669.0	True	True
12623.0	975.0	True	True
5306.0	6025.0	True	True
9498.0	4638.0	True	True
7029.0	4989.0	True	True
20047.0	1178.0	True	True
5569.0	5670.0	True	True
10789.0	6953.0	True	False
6388.0	2588.0	True	True
4194.0	4909.0	True	True
6109.0	4429.0	True	True
3778.0	8172.0	True	True
8405.0	5066.0	True	True
1178.0	1125.0	False	False
12829.0	964.0	True	True
11758.0	2153.0	True	True
13325.0	1045.0	True	True
6582.0	5055.0	True	True
5856.0	7246.0	True	False
9992.0	7097.0	True	False
7211.0	4942.0	True	True
4635.0	5169.0	True	True
5399.0	5153.0	True	False
28992.0	997.0	True	True
8634.0	8816.0	True	False
9332.0	7614.0	True	False
7762.0	2341.0	True	True
9366.0	8804.0	True	True
5259.0	2805.0	True	True
4163.0	5231.0	True	True
7965.0	3978.0	True	True
11222.0	4868.0	True	False
7299.0	5188.0	True	False
7217.0	5565.0	True	True
27051.0	1153.0	True	True
6530.0	3935.0	True	True
22976.0	1114.0	True	True
7709.0	5089.0	True	True
5302.0	6381.0	True	True
11584.0	4814.0	True	False
11205.0	1474.0	True	True
9048.0	4749.0	True	False
8604.0	7668.0	True	False
7454.0	7895.0	True	False
6352.0	6660.0	True	True
6265.0	6945.0	True	True
17704.0	6411.0	True	False
7406.0	5910.0	True	False
5867.0	5509.0	True	True
5043.0	5390.0	True	True
4495.0	5370.0	True	True
6174.0	6244.0	True	True
7518.0	4378.0	True	True
4263.0	3462.0	True	True
6799.0	5228.0	True	True
19040.0	1704.0	True	True
8970.0	4019.0	True	True
26539.0	1588.0	True	True
12074.0	5502.0	True	True
21535.0	1861.0	True	True
15552.0	2836.0	True	True
3593.0	4584.0	True	True
10170.0	3014.0	True	True
9373.0	6101.0	True	True
7723.0	4556.0	True	True
6965.0	4176.0	True	True
6633.0	3797.0	True	True
3681.0	4619.0	True	True
4908.0	2512.0	True	True
19719.0	1418.0	True	True
5378.0	4076.0	True	True
10379.0	3924.0	True	True
8677.0	7580.0	True	True
10810.0	3113.0	True	True
7443.0	6324.0	True	True
3746.0	3849.0	True	True
7718.0	5111.0	True	False
6405.0	5181.0	True	False
14396.0	8734.0	True	False
12824.0	3204.0	True	True
15844.0	1177.0	True	True
3572.0	4754.0	True	True
5501.0	6417.0	True	True
10518.0	5602.0	True	False
5387.0	5606.0	True	True
7853.0	7672.0	True	False
27600.0	2749.0	True	True
5006.0	5205.0	True	True
18290.0	1533.0	True	True
6210.0	5461.0	True	True
7311.0	4636.0	True	True
22218.0	1487.0	True	True
3729.0	5032.0	True	True
5221.0	5139.0	True	True
2244.0	2464.0	True	True
7233.0	5785.0	True	True
12751.0	1086.0	True	True
5468.0	6032.0	True	True
4982.0	6336.0	True	True
5138.0	4970.0	True	True
8145.0	6862.0	True	False
8552.0	6826.0	True	False
5687.0	5475.0	True	True
5557.0	4961.0	True	False
7307.0	5974.0	True	True
22726.0	1006.0	True	True
23233.0	865.0	True	True
9152.0	8327.0	True	False
7457.0	5468.0	True	False
6476.0	4701.0	True	True
7442.0	6309.0	True	False
3956.0	5417.0	True	False
4546.0	6461.0	True	True
5827.0	4079.0	True	True
9112.0	7477.0	True	False
9018.0	5752.0	True	False
2751.0	2988.0	True	True
11704.0	4163.0	True	True
4664.0	2438.0	True	True
8060.0	6179.0	True	True
10343.0	6152.0	True	True
6845.0	4136.0	True	True
6723.0	3211.0	True	True
12388.0	1993.0	True	True
11048.0	7675.0	True	False
9505.0	7294.0	True	True
5263.0	4859.0	True	False
26914.0	1247.0	True	True
8022.0	7278.0	True	True
11139.0	8718.0	True	False
5497.0	2810.0	True	True
6129.0	3864.0	True	True
20854.0	1102.0	True	True
3684.0	4336.0	True	True
7849.0	6921.0	True	False
7377.0	5731.0	True	False
9503.0	7358.0	True	False
33825.0	1875.0	True	True
5030.0	5306.0	True	True
7009.0	6389.0	True	True
11520.0	7987.0	True	False
4754.0	5186.0	True	True
4243.0	1870.0	True	True
6378.0	4758.0	True	True
3902.0	6624.0	True	True
6994.0	6523.0	True	True
5752.0	4403.0	True	True
6141.0	6832.0	True	True
7073.0	5994.0	True	True
2062.0	355.0	False	False
9328.0	5668.0	True	True
6871.0	3660.0	True	True
27300.0	783.0	True	True
10073.0	6785.0	True	True
33001.0	2022.0	True	True
2873.0	5544.0	True	True
19855.0	4553.0	True	False
10727.0	4712.0	True	True
4407.0	5098.0	True	True
11551.0	1414.0	True	True
7312.0	3732.0	True	True
10947.0	7252.0	True	True
2703.0	304.0	False	False
6977.0	7513.0	True	True
7864.0	7589.0	True	True
31769.0	3359.0	True	False
12223.0	6409.0	True	True
12677.0	5753.0	True	False
12356.0	1759.0	True	True
4671.0	6050.0	True	True
9231.0	7593.0	True	True
13192.0	8973.0	True	False
22129.0	1316.0	True	True
9196.0	1341.0	True	True
6937.0	5377.0	True	False
11596.0	806.0	True	True
6292.0	5192.0	True	True
19636.0	2106.0	True	True
7114.0	6389.0	True	False
24038.0	1309.0	True	True
9160.0	7027.0	True	False
6368.0	4999.0	True	True
10046.0	1318.0	True	True
15913.0	1055.0	True	True
6249.0	7388.0	True	True
8487.0	8579.0	True	True
13803.0	2449.0	True	True
7056.0	4384.0	True	True
7827.0	5161.0	True	True
6038.0	5505.0	True	True
9345.0	5201.0	True	True
30075.0	5341.0	True	False
10453.0	7022.0	True	True
11362.0	6505.0	True	True
9274.0	1721.0	True	True
2849.0	5076.0	True	True
7255.0	6539.0	True	True
7213.0	5135.0	True	True
4503.0	5144.0	True	True
7529.0	6189.0	True	True
1432.0	307.0	False	False
8424.0	6099.0	True	True
13010.0	8721.0	True	False
13548.0	1716.0	True	True
2111.0	318.0	False	False
8039.0	6858.0	True	True
12505.0	4625.0	True	True
6582.0	5497.0	True	True
8968.0	7001.0	True	False
5922.0	6093.0	True	True
4963.0	4015.0	True	True
9636.0	8282.0	True	False
9636.0	4266.0	True	True
8619.0	6001.0	True	False
8215.0	6240.0	True	True
4979.0	5133.0	True	True
4483.0	4225.0	True	True
12312.0	7817.0	True	False
10477.0	7966.0	True	False
5051.0	5827.0	True	True
1741.0	4824.0	True	True
8603.0	6921.0	True	True
5781.0	3673.0	True	True
1235.0	312.0	False	False
26212.0	1508.0	True	True
5433.0	4612.0	True	True
8848.0	5343.0	True	True
7334.0	4877.0	True	True
9683.0	5008.0	True	True
7771.0	6421.0	True	True
8783.0	5477.0	True	False
13420.0	1120.0	True	True
19972.0	10470.0	True	False
6313.0	1750.0	True	True
4481.0	4391.0	True	True
9140.0	6464.0	True	False
15254.0	7981.0	True	False
5432.0	4864.0	True	True
6241.0	4815.0	True	True
9442.0	5606.0	True	False
7035.0	6463.0	True	False
5918.0	5229.0	True	True
7146.0	1946.0	True	True
10233.0	7004.0	True	False
10339.0	6873.0	True	False
9964.0	7477.0	True	True
4776.0	5362.0	True	False
8269.0	5741.0	True	False
4130.0	6122.0	True	True
23362.0	4802.0	True	False
6796.0	6143.0	True	True
10488.0	4108.0	True	True
16447.0	2696.0	True	True
9015.0	2156.0	True	True
5607.0	4330.0	True	True
12951.0	7820.0	True	False
21422.0	1186.0	True	True
8586.0	6961.0	True	False
5897.0	5200.0	True	False
13545.0	2867.0	True	True
9962.0	7019.0	True	True
10847.0	6661.0	True	True
7226.0	3951.0	True	True
17014.0	7381.0	True	False
8811.0	7425.0	True	True
8602.0	1811.0	True	True
9108.0	6065.0	True	True
9285.0	6916.0	True	False
17322.0	4834.0	True	False
6010.0	8059.0	True	False
8965.0	4001.0	True	True
4693.0	4472.0	True	True
7052.0	5320.0	True	True
4943.0	3815.0	True	True
7245.0	9390.0	True	True
5650.0	3940.0	True	True
3130.0	6587.0	True	True
3900.0	4084.0	True	True
13194.0	5200.0	True	False
7585.0	3677.0	True	True
7344.0	4745.0	True	True
5151.0	5584.0	True	False
5689.0	4229.0	True	True
5676.0	6300.0	True	True
15950.0	1953.0	True	True
23232.0	6546.0	True	False
10098.0	5529.0	True	True
13956.0	6267.0	True	True
9655.0	4909.0	True	True
2376.0	471.0	False	False
4995.0	3734.0	True	True
6118.0	5317.0	True	True
5828.0	4651.0	True	False
9206.0	8160.0	True	False
6837.0	4440.0	True	False
6122.0	5407.0	True	True
6074.0	8836.0	True	True
12685.0	7686.0	True	False
17356.0	8187.0	True	False
6083.0	3861.0	True	True
5204.0	4875.0	True	True
6389.0	5525.0	True	True
4143.0	4251.0	True	True
7562.0	6194.0	True	True
7076.0	5581.0	True	True
5218.0	4514.0	True	True
31513.0	1209.0	True	True
7967.0	6759.0	True	False
8400.0	4818.0	True	True
3745.0	4585.0	True	True
6183.0	5741.0	True	False
18319.0	7275.0	True	False
9973.0	2379.0	True	True
14661.0	1842.0	True	True
14760.0	4590.0	True	False
6863.0	6763.0	True	True
7832.0	8404.0	True	False
3778.0	5935.0	True	True
6763.0	4925.0	True	False
5004.0	4182.0	True	True
7900.0	5636.0	True	True
5850.0	6553.0	True	True
9156.0	6373.0	True	True
6333.0	7491.0	True	False
6915.0	4438.0	True	True
8943.0	7102.0	True	True
24721.0	1463.0	True	True
9610.0	7221.0	True	False
5393.0	6466.0	True	False
34262.0	2313.0	True	True
9024.0	7569.0	True	True
5177.0	4917.0	True	True
2780.0	4625.0	True	True
16502.0	1647.0	True	True
4735.0	6641.0	True	True
5113.0	4777.0	True	True
8036.0	6225.0	True	True
7667.0	6497.0	True	False
6024.0	4266.0	True	True
8868.0	4812.0	True	True
8176.0	5564.0	True	True
5752.0	4437.0	True	True
3271.0	6324.0	True	True
11741.0	7834.0	True	False
4634.0	5158.0	True	True
7248.0	5175.0	True	False
5077.0	4203.0	True	True
5951.0	7933.0	True	False
7265.0	6144.0	True	True
5366.0	6542.0	True	True
5414.0	5400.0	True	True
7005.0	5455.0	True	True
2866.0	4048.0	True	True
6807.0	5635.0	True	False
3524.0	4232.0	True	True
8176.0	6488.0	True	True
7386.0	7034.0	True	False
9875.0	6367.0	True	False
14427.0	1763.0	True	True
10361.0	7511.0	True	True
15555.0	6798.0	True	False
5413.0	3110.0	True	True
4376.0	3852.0	True	True
7756.0	4592.0	True	True
3378.0	312.0	False	False
7390.0	4757.0	True	True
984.0	511.0	False	False
8715.0	767.0	True	True
8063.0	7333.0	True	False
4625.0	4926.0	True	True
9594.0	6556.0	True	True
7867.0	6367.0	True	True
9980.0	6158.0	True	True
9087.0	1115.0	True	True
2598.0	4105.0	True	True
9202.0	7382.0	True	True
5358.0	6207.0	True	True
7053.0	5442.0	True	False
7369.0	5180.0	True	True
10364.0	6874.0	True	False
6427.0	4817.0	True	True
7738.0	6655.0	True	True
8274.0	5738.0	True	True
35104.0	7168.0	True	False
6448.0	7444.0	True	False
6514.0	7741.0	True	False
2898.0	4653.0	True	True
7489.0	6592.0	True	False
17086.0	7040.0	True	False
4657.0	5431.0	True	True
5535.0	4458.0	True	True
6510.0	6347.0	True	False
7906.0	6809.0	True	True
7922.0	1523.0	True	True
6161.0	6458.0	True	True
5295.0	7665.0	True	True
15409.0	1147.0	True	True
11762.0	7554.0	True	False
2758.0	311.0	False	False
6242.0	6789.0	True	True
1211.0	346.0	False	False
11347.0	6869.0	True	True
2994.0	3671.0	True	True
6212.0	4916.0	True	True
6769.0	3318.0	True	True
7239.0	6845.0	True	True
7955.0	7158.0	True	True
8585.0	5679.0	True	False
5073.0	4138.0	True	True
8826.0	4849.0	True	False
3627.0	6224.0	True	True
4717.0	6237.0	True	True
8320.0	2469.0	True	True
4658.0	6214.0	True	True
8835.0	6613.0	True	False
12412.0	6132.0	True	True
2565.0	307.0	False	False
4457.0	4981.0	True	True
11076.0	1481.0	True	True
7060.0	5439.0	True	True
20130.0	6766.0	True	False
7840.0	1258.0	True	True
5157.0	4869.0	True	True
13605.0	8349.0	True	False
6383.0	4758.0	True	True
5005.0	5220.0	True	True
9271.0	2179.0	True	True
7880.0	3430.0	True	True
9354.0	6788.0	True	False
4945.0	4198.0	True	False
6090.0	4460.0	True	True
5947.0	5371.0	True	False
6284.0	850.0	True	True
7520.0	5667.0	True	True
11970.0	4368.0	True	True
6453.0	6902.0	True	True
19284.0	10391.0	True	False
7120.0	5660.0	True	True
10895.0	6558.0	True	False
5726.0	6198.0	True	True
3073.0	5288.0	True	True
852.0	353.0	False	False
7417.0	6747.0	True	False
11827.0	11219.0	True	False
8127.0	7911.0	True	False
12819.0	1378.0	True	True
22020.0	1129.0	True	True
6529.0	3700.0	True	True
3998.0	4633.0	True	True
3295.0	4891.0	True	True
9588.0	7141.0	True	True
15059.0	1318.0	True	True
4773.0	5363.0	True	True
4483.0	3810.0	True	True
7611.0	5041.0	True	True
7141.0	5676.0	True	False
8479.0	7021.0	True	True
28895.0	1220.0	True	True
4771.0	4531.0	True	True
4480.0	3655.0	True	True
4867.0	5452.0	True	True
6189.0	3704.0	True	True
9496.0	5870.0	True	True
9098.0	7106.0	True	True
6751.0	6117.0	True	True
1012.0	333.0	False	False
18045.0	1241.0	True	True
7810.0	6496.0	True	True
7733.0	5770.0	True	True
7630.0	3402.0	True	True
9286.0	7582.0	True	False
8219.0	7082.0	True	False
7708.0	5059.0	True	True
5229.0	5886.0	True	False
6512.0	4802.0	True	True
4758.0	4323.0	True	True
4937.0	5382.0	True	True
6469.0	6050.0	True	True
6468.0	4972.0	True	True
9165.0	3105.0	True	True
12020.0	6525.0	True	False
15689.0	5247.0	True	True
7787.0	5837.0	True	True
4657.0	4755.0	True	True
13646.0	7498.0	True	False
6055.0	7165.0	True	True
6503.0	6324.0	True	True
7918.0	6138.0	True	False
6682.0	7017.0	True	False
7880.0	6940.0	True	False
6869.0	1108.0	True	True
2193.0	4903.0	True	True
4542.0	4804.0	True	True
8353.0	7985.0	True	True
7419.0	9031.0	True	False
2480.0	4134.0	True	True
2664.0	3920.0	True	True
2257.0	4104.0	True	True
19750.0	5768.0	True	False
17903.0	1600.0	True	True
5781.0	3785.0	True	True
9281.0	8375.0	True	False
10963.0	2855.0	True	True
22099.0	1474.0	True	True
6031.0	4879.0	True	True
7657.0	4703.0	True	True
1620.0	1007.0	False	False
7235.0	5863.0	True	False
6229.0	4750.0	True	True
6311.0	7236.0	True	True
23592.0	1294.0	True	True
20303.0	1435.0	True	True
3394.0	5377.0	True	True
22708.0	1439.0	True	True
9857.0	5937.0	True	False
3413.0	4423.0	True	True
3485.0	4850.0	True	True
18034.0	7445.0	True	False
17307.0	16776.0	True	False
1593.0	330.0	False	False
7889.0	7238.0	True	True
11555.0	8127.0	True	True
21646.0	11973.0	True	False
1792.0	344.0	False	False
11630.0	9235.0	True	False
5071.0	4290.0	True	True
14532.0	1363.0	True	True
10444.0	1876.0	True	True
6906.0	4923.0	True	True
11065.0	8012.0	True	False
43752.0	1116.0	True	True
7877.0	8162.0	True	False
6105.0	5900.0	True	True
14376.0	1718.0	True	True
6232.0	7402.0	True	True
10119.0	6588.0	True	False
34765.0	2313.0	True	True
3529.0	4580.0	True	True
5748.0	4923.0	True	True
6752.0	5790.0	True	True
7695.0	6928.0	True	True
13191.0	1124.0	True	True
6234.0	1482.0	True	True
7154.0	7115.0	True	True
2648.0	4651.0	True	True
5275.0	4126.0	True	True
3944.0	4791.0	True	True
9849.0	5468.0	True	True
5587.0	5404.0	True	True
6007.0	6636.0	True	True
5930.0	1267.0	True	True
5177.0	5313.0	True	True
3637.0	5471.0	True	True
3077.0	3186.0	True	True
13925.0	6855.0	True	False
9245.0	4456.0	True	True
6536.0	5407.0	True	True
2281.0	4160.0	True	True
7133.0	8055.0	True	True
7543.0	7031.0	True	True
4449.0	4185.0	True	True
9216.0	8476.0	True	True
2618.0	3254.0	True	True
13496.0	881.0	True	True
6278.0	4289.0	True	True
9152.0	6838.0	True	True
8409.0	4645.0	True	True
9959.0	5987.0	True	False
10073.0	11012.0	True	False
4319.0	5161.0	True	True
7182.0	5629.0	True	False
4050.0	4448.0	True	True
3454.0	4450.0	True	True
9883.0	5009.0	True	True
7740.0	5595.0	True	True
12507.0	6896.0	True	False
2872.0	649.0	False	False
11080.0	6880.0	True	True
8243.0	7516.0	True	True
7259.0	6766.0	True	True
6333.0	3536.0	True	True
4910.0	5096.0	True	True
21177.0	1508.0	True	True
20433.0	7389.0	True	False
8518.0	8889.0	True	False
4311.0	4685.0	True	False
10543.0	8433.0	True	False
13350.0	1609.0	True	True
9471.0	1199.0	True	True
7889.0	7743.0	True	False
8152.0	5175.0	True	True
5881.0	6704.0	True	True
16589.0	1498.0	True	True
5170.0	3516.0	True	True
6561.0	5178.0	True	True
9877.0	7139.0	True	False
6015.0	2048.0	True	True
24364.0	1897.0	True	True
3807.0	4697.0	True	True
6887.0	3171.0	True	False
8534.0	7734.0	True	True
8056.0	6497.0	True	True
6230.0	3085.0	True	True
10099.0	3327.0	True	True
12467.0	2466.0	True	True
9337.0	7134.0	True	False
7640.0	7557.0	True	True
12938.0	1663.0	True	True
8574.0	3336.0	True	True
5818.0	4648.0	True	True
6056.0	5573.0	True	False
5837.0	4296.0	True	True
9995.0	8065.0	True	False
4822.0	5886.0	True	True
12548.0	802.0	True	True
5125.0	4677.0	True	True
8614.0	6070.0	True	True
9190.0	5988.0	True	True
1989.0	952.0	False	False
6325.0	6565.0	True	True
5015.0	8036.0	True	True
9122.0	8161.0	True	False
8121.0	4329.0	True	True
35535.0	1770.0	True	True
3041.0	4594.0	True	True
6025.0	5447.0	True	True
12680.0	3864.0	True	True
14512.0	1281.0	True	True
8138.0	5251.0	True	False
4674.0	4061.0	True	True
9143.0	5052.0	True	True
12286.0	1251.0	True	True
6405.0	6257.0	True	True
6199.0	4945.0	True	True
2974.0	4761.0	True	True
6965.0	5709.0	True	True
7339.0	1393.0	True	True
6228.0	4195.0	True	True
14209.0	7928.0	True	False
11003.0	8014.0	True	False
4183.0	6203.0	True	True
7588.0	7490.0	True	True
6326.0	6791.0	True	True
7966.0	7214.0	True	False
6587.0	3966.0	True	True
12248.0	6517.0	True	False
7694.0	5633.0	True	False
1830.0	814.0	False	False
10212.0	2926.0	True	True
11759.0	1493.0	True	True
4978.0	4114.0	True	True
9247.0	5070.0	True	True
4718.0	4474.0	True	True
3341.0	4613.0	True	True
8867.0	5935.0	True	False
3797.0	4695.0	True	False
7417.0	7056.0	True	True
15030.0	7173.0	True	False
8401.0	7622.0	True	False
26426.0	7105.0	True	False
9978.0	8268.0	True	False
6059.0	4028.0	True	True
8241.0	4836.0	True	True
7198.0	4579.0	True	True
2260.0	4441.0	True	True
8403.0	966.0	True	True
29384.0	6327.0	True	True
3087.0	5444.0	True	True
7330.0	6877.0	True	True
7047.0	4749.0	True	True
9018.0	6532.0	True	False
8570.0	7286.0	True	False
9808.0	7804.0	True	False
5326.0	6435.0	True	True
6967.0	6590.0	True	False
11898.0	6658.0	True	True
16996.0	6728.0	True	False
7609.0	1426.0	True	True
8375.0	6992.0	True	False
33322.0	4162.0	True	True
6848.0	5536.0	True	True
8266.0	6284.0	True	False
5418.0	4913.0	True	True
17469.0	1212.0	True	True
9825.0	6767.0	True	False
6646.0	5921.0	True	True
6706.0	6161.0	True	True
8434.0	4426.0	True	True
7992.0	7728.0	True	True
8148.0	7185.0	True	False
11113.0	5707.0	True	True
9064.0	9181.0	True	False
4959.0	5748.0	True	True
6132.0	4861.0	True	True
7056.0	4183.0	True	True
16098.0	11204.0	True	False
9703.0	6830.0	True	False
4246.0	326.0	False	False
15794.0	6934.0	True	False
23829.0	2791.0	True	True
5651.0	3888.0	True	True
13561.0	2763.0	True	True
11808.0	1046.0	True	True
14921.0	6764.0	True	False
7449.0	7001.0	True	False
7114.0	5293.0	True	True
8792.0	6568.0	True	True
[truncated: 63,690 more rows]
