# Supplementary material for: Automated analysis of bacterial flow cytometry data with FlowGateNIST
Source: PLoS One. 2021 Aug 18;16(8):e0250753. doi: 10.1371/journal.pone.0250753 (PMC8372958; doi:10.1371/journal.pone.0250753)
Supplement: S1 File — (ZIP) [file pone.0250753.s001.zip › Fig 4.csv]

FSC-H	SSC-H	is_cell	is_singlet	is_central	BL1-A-MEF
106388.0	71087.0	False	False	False	257855.22500749805
22221.0	1090.0	True	True	False	26230.309098531998
7321.0	6369.0	True	True	True	32904.70127319943
903.0	399.0	False	False	False	-275.01544419398914
7068.0	3935.0	True	True	False	11931.873080015228
10918.0	3763.0	True	True	False	26154.494501821777
12634.0	6260.0	True	False	False	49450.0062487645
10625.0	5829.0	True	True	False	15908.69328926941
6083.0	4956.0	True	True	False	14351.047938677651
11129.0	5877.0	True	True	False	38321.75266865975
7152.0	5452.0	True	True	True	15446.421170367494
6209.0	4480.0	True	True	True	30590.633014521634
7784.0	6083.0	True	False	False	27303.774865588042
11112.0	6557.0	True	True	True	50199.78307207399
7191.0	6004.0	True	False	False	43266.932044985355
6795.0	3771.0	True	True	False	13324.84321892148
9993.0	7410.0	True	False	False	60387.984883229634
9187.0	5851.0	True	True	True	27464.757807953247
11469.0	973.0	True	True	False	19340.780698134913
9105.0	5588.0	True	True	True	29773.164587006584
8511.0	4921.0	True	True	True	21156.14644728381
7983.0	6675.0	True	True	False	24417.65101355132
6373.0	6491.0	True	True	True	36905.89045996762
9534.0	6728.0	True	False	False	58087.70109668096
7588.0	4637.0	True	True	True	19039.737672886222
8392.0	1294.0	True	True	False	28687.88355812557
7904.0	2832.0	True	True	False	18706.941131482923
5727.0	6460.0	True	True	False	44754.9165810674
11202.0	6401.0	True	False	False	67381.14297588322
5188.0	4303.0	True	True	True	15854.047703328928
1017.0	311.0	False	False	False	-388.73733925931674
10030.0	6528.0	True	False	False	26235.72442686844
7544.0	4786.0	True	True	True	31728.34426775095
7235.0	5422.0	True	False	False	55768.21750966672
1995.0	304.0	False	False	False	-208.3084451405178
4329.0	4356.0	True	True	True	20006.619932229525
10104.0	6429.0	True	False	False	62540.085594390155
1179.0	5028.0	True	True	False	14581.937846840588
15466.0	798.0	True	True	False	26951.040069855113
5650.0	5335.0	True	True	True	20140.77238420053
10104.0	6455.0	True	True	True	38135.66229491648
7836.0	6865.0	True	True	False	29553.351486804557
9036.0	7765.0	True	True	False	44089.323498260805
6932.0	5769.0	True	True	True	34166.472775590926
5367.0	5322.0	True	False	False	33927.2137236353
4591.0	4110.0	True	True	False	19930.313032943268
36839.0	6280.0	True	False	False	85163.35817374973
8220.0	4926.0	True	True	True	15536.266390494864
15330.0	1041.0	True	True	False	33553.30991713263
3184.0	6711.0	True	True	False	24843.49274182625
14228.0	5986.0	True	True	False	55884.64706890027
3689.0	4004.0	True	True	False	7153.584276967311
7218.0	4463.0	True	True	True	15661.31124480912
5760.0	5801.0	True	False	False	45340.26434397941
1554.0	316.0	False	False	False	815.1886104474302
6255.0	4498.0	True	True	True	22611.14671077115
6922.0	5479.0	True	False	False	33040.57678418658
10530.0	6197.0	True	True	True	19405.2723355962
889.0	491.0	False	False	False	-185.17022406662
4156.0	3662.0	True	True	False	13436.842054970666
22541.0	1942.0	True	True	False	33557.740640316995
5643.0	4984.0	True	True	False	21418.29756902531
1079.0	319.0	False	False	False	789.5888764933306
9386.0	5325.0	True	False	False	46973.97044256941
7506.0	5124.0	True	True	True	25129.52053850571
7291.0	4466.0	True	True	True	27325.1900276458
8256.0	4548.0	True	True	False	16803.94552379884
5928.0	6564.0	True	True	False	35772.60992992266
4952.0	4090.0	True	True	False	14050.25106471698
11026.0	4993.0	True	True	True	20140.28008162449
10680.0	7271.0	True	False	False	72794.99440459927
5651.0	5000.0	True	True	True	19327.488528581824
8739.0	6067.0	True	True	True	26326.80040343591
10650.0	6358.0	True	True	True	34940.86472770244
7073.0	6417.0	True	False	False	29074.833382893306
4297.0	7192.0	True	True	False	27383.774034194605
9399.0	7699.0	True	False	False	32856.7017720355
8436.0	4996.0	True	True	True	21598.972614432132
9515.0	857.0	True	True	False	24110.946508678164
1726.0	609.0	False	False	False	-266.8924516893229
539.0	1537.0	False	False	False	-210.2776554446793
6585.0	6259.0	True	True	True	20929.687262305237
5123.0	7150.0	True	True	False	27747.093335312406
4418.0	4454.0	True	True	True	15246.30017320708
7021.0	863.0	True	True	False	-92.8634910590489
6117.0	3811.0	True	True	False	20080.21916734756
11503.0	5964.0	True	False	False	65665.22234709447
6010.0	7175.0	True	True	False	32578.550816572686
6754.0	7157.0	True	True	True	20842.303555058068
6830.0	5570.0	True	False	False	42525.032062892504
5749.0	5726.0	True	True	False	27999.64455682112
7387.0	4683.0	True	True	True	23134.464349102072
5991.0	3485.0	True	True	False	20439.107745281
7039.0	5755.0	True	True	True	26565.813304103514
1259.0	316.0	False	False	False	1406.9363068479659
7894.0	5753.0	True	True	True	31334.502206918645
8074.0	5181.0	True	False	False	37433.884972770924
7984.0	5926.0	True	False	False	44208.214570374555
8225.0	6705.0	True	False	False	48489.77007419773
3301.0	5406.0	True	True	False	22563.393360895232
5034.0	4552.0	True	True	True	12011.87224862179
13875.0	5307.0	True	False	False	60325.462456072506
10516.0	1041.0	True	True	False	16398.288201141568
10153.0	8591.0	True	True	False	34627.76028934076
5672.0	7187.0	True	True	False	39991.64300658871
7870.0	7391.0	True	False	False	72753.64098821188
8693.0	5138.0	True	True	True	17278.525207101764
6228.0	4574.0	True	True	True	13621.94782356185
7299.0	5954.0	True	True	True	16631.393470896688
9590.0	6583.0	True	False	False	87345.73549333673
10771.0	8157.0	True	False	False	59917.589771823055
2225.0	315.0	False	False	False	-256.06179501643453
6592.0	6026.0	True	True	True	17559.13767544478
2032.0	2712.0	True	True	False	-258.0310053205961
5867.0	4702.0	True	True	True	26713.750228203648
8640.0	4935.0	True	True	True	34701.60567574682
9831.0	7125.0	True	False	False	87409.73482822198
6967.0	4746.0	True	True	True	21507.896637864662
10222.0	1600.0	True	True	False	25390.93320638315
4573.0	3630.0	True	True	False	17947.0721053646
8933.0	6453.0	True	True	False	27409.866070724744
5344.0	7167.0	True	False	False	48050.14387379368
17357.0	4128.0	True	False	True	42721.70694202063
5222.0	4582.0	True	True	True	9792.326084543742
6261.0	3481.0	True	True	False	14467.72364919922
30757.0	1529.0	True	True	False	43427.1765334865
13755.0	1533.0	True	True	False	28441.732270105378
4040.0	3508.0	True	True	False	10969.667695144308
6343.0	4836.0	True	True	True	16087.152973084047
15072.0	1787.0	True	True	False	30025.22350593926
2469.0	3672.0	True	True	False	12153.901541809439
1385.0	346.0	False	False	False	-332.1225430146731
5346.0	5165.0	True	True	True	48544.66181142624
6692.0	6485.0	True	False	False	65018.82906475346
5787.0	3193.0	True	True	False	21306.052581688105
4649.0	6860.0	True	False	False	39761.98385486587
4134.0	4416.0	True	True	False	14415.293424850921
7581.0	7031.0	True	False	False	37377.5163278143
12573.0	7379.0	True	False	False	49808.89482669793
8180.0	6516.0	True	False	False	35098.64770332338
6176.0	4624.0	True	True	True	16217.120853158707
4542.0	4853.0	True	True	True	25234.873289778352
4861.0	4477.0	True	True	False	17689.59785809548
8291.0	6354.0	True	False	False	43531.298528319036
4355.0	6424.0	True	True	False	20556.768060954648
4716.0	6446.0	True	True	False	24049.162535385098
5693.0	2911.0	True	True	False	22876.990101832955
3653.0	5071.0	True	True	True	18734.510075741186
2387.0	3150.0	True	True	False	9167.5941155485
9147.0	5865.0	True	False	False	99974.52732521255
2183.0	1586.0	False	False	False	-350.3377383281671
6473.0	6331.0	True	False	False	33614.10928527362
220.0	3521.0	True	True	False	-400.5526010842858
7797.0	6970.0	True	False	False	61284.9601767752
5918.0	5987.0	True	True	False	27708.939885669275
4860.0	5508.0	True	True	True	25727.17586581873
8509.0	4640.0	True	True	True	18285.77627768038
2029.0	4492.0	True	True	False	14982.918295025478
2207.0	4250.0	True	True	False	17851.073103036724
5601.0	4621.0	True	True	True	25586.6234803592
3983.0	7606.0	True	False	False	41057.72423500415
9344.0	8406.0	True	False	False	50894.42200686697
8810.0	6935.0	True	True	False	43598.49782994855
1937.0	3818.0	True	True	False	14158.803782733883
3305.0	549.0	False	False	False	-356.73767181669206
4038.0	3745.0	True	True	False	12330.392015319916
18947.0	990.0	True	True	False	33114.176019304614
2125.0	458.0	False	False	False	-336.55326619903656
11611.0	1638.0	True	True	False	11746.521160136026
9212.0	6866.0	True	False	False	62009.1372661306
6439.0	6760.0	True	False	False	31458.808607368843
8102.0	3771.0	True	True	False	19939.666781888034
7119.0	5220.0	True	True	True	32854.73256173134
6025.0	5631.0	True	False	False	39534.78621602324
7165.0	5174.0	True	True	True	22230.84297077996
9570.0	7471.0	True	False	False	47635.132802191634
4244.0	4588.0	True	True	True	18821.893782988354
7658.0	7604.0	True	False	False	42586.56988489755
9194.0	7281.0	True	True	False	26012.71135992215
7914.0	7517.0	True	False	False	58396.37481185828
5421.0	4772.0	True	True	True	11339.140778462612
4466.0	7685.0	True	False	False	42997.150233315224
1651.0	353.0	False	False	False	-328.9225762704107
7116.0	3486.0	True	True	False	14632.152709596707
9122.0	6112.0	True	True	False	25335.30301529059
6224.0	1580.0	True	True	False	29296.36954211148
2352.0	3684.0	True	True	False	21592.080378367566
11163.0	6888.0	True	False	False	49417.02197616979
4496.0	4208.0	True	True	True	31846.0045834246
8739.0	6996.0	True	False	False	44315.782683239384
7762.0	7380.0	True	False	False	65570.4541012067
5448.0	5386.0	True	False	False	30278.759332600053
4201.0	4737.0	True	True	False	19502.994396940216
9067.0	4816.0	True	True	True	42973.76586095331
5982.0	4298.0	True	True	False	20097.203606220955
20658.0	6797.0	True	False	False	76243.3277984741
10470.0	7600.0	True	True	False	40574.03695404448
5898.0	4500.0	True	True	True	13600.778812792114
7426.0	6791.0	True	False	False	75773.67114093158
10729.0	6097.0	True	False	False	46984.80109924229
6869.0	6245.0	True	False	False	52723.81837943301
15148.0	3780.0	True	False	False	24046.208719928854
8386.0	7906.0	True	False	False	46691.14261263421
5597.0	7003.0	True	False	False	66852.9023117919
25175.0	7386.0	True	False	False	97262.18628251809
4442.0	5052.0	True	True	True	15301.438061723602
1542.0	306.0	False	False	False	1590.8113189990474
7808.0	5487.0	True	False	False	38637.07246861361
12068.0	1309.0	True	True	False	13438.072811410768
4090.0	3508.0	True	True	False	18012.30219668995
2795.0	4391.0	True	True	True	17217.479687672756
9484.0	938.0	True	True	False	22603.762172130544
4904.0	4039.0	True	True	False	19398.872402107678
9045.0	6098.0	True	False	False	28040.25951934445
14453.0	6373.0	True	False	False	100086.52616126173
6019.0	4593.0	True	True	True	18148.177707677096
4399.0	4385.0	True	True	True	14031.789718115466
9967.0	5987.0	True	True	True	29614.150854945543
11170.0	8352.0	True	False	False	72156.23181218687
2129.0	6922.0	True	True	False	31522.80794225409
5823.0	4009.0	True	False	True	24205.960905853957
11088.0	7645.0	True	False	False	55803.90944642964
4774.0	5640.0	True	True	True	22565.116419911374
5269.0	4553.0	True	False	False	40744.37364535445
2328.0	4351.0	True	False	False	15665.988119281503
9331.0	5916.0	True	False	False	30144.60688062905
10973.0	1053.0	True	True	False	18202.577142329555
11235.0	8556.0	True	False	False	84528.28785065764
5322.0	5351.0	True	True	True	19672.59263438613
8290.0	6372.0	True	True	True	19972.65105448274
10783.0	4283.0	True	True	False	37379.977840694504
1601.0	1277.0	False	False	False	-339.9993842313192
5616.0	4661.0	True	True	True	-208.0622938524976
9041.0	7389.0	True	False	False	106403.01436314783
21167.0	3843.0	True	True	False	37514.130292665504
7062.0	6043.0	True	False	False	47619.62527104637
16918.0	3345.0	True	True	False	38290.49145508118
6247.0	4014.0	True	True	False	9922.04781333038
5258.0	5035.0	True	True	True	14291.479326976765
6508.0	5143.0	True	True	True	17337.60151622661
4542.0	937.0	True	True	False	12853.709653650838
5932.0	4472.0	True	True	True	17317.417110608956
4146.0	4347.0	True	True	False	18113.96267864229
13326.0	9029.0	True	False	False	132643.48011996408
23345.0	1359.0	True	True	False	20749.258368186438
8430.0	7728.0	True	False	False	52935.26233584236
3857.0	5576.0	True	True	False	22437.117750140875
7154.0	6974.0	True	True	False	25556.839174508757
4779.0	4635.0	True	True	True	18631.126534772706
6560.0	4385.0	True	True	True	4690.840640325315
8593.0	7528.0	True	False	False	49329.14596634658
10766.0	1454.0	True	True	False	17400.12394338374
4934.0	5054.0	True	True	True	18639.003375989352
5406.0	6504.0	True	False	False	32161.078232090444
32434.0	2857.0	True	True	False	53078.03008289407
8493.0	7845.0	True	False	False	73208.7747197612
4908.0	6706.0	True	True	False	46818.402828540646
8287.0	6676.0	True	True	False	25375.42567523788
8094.0	5349.0	True	True	True	22250.781225109593
10343.0	6594.0	True	True	False	55050.68650508786
8464.0	1309.0	True	True	False	15586.235101962962
3394.0	590.0	False	False	False	-285.5999495788573
2566.0	4550.0	True	True	False	12249.162090273252
9252.0	4762.0	True	True	False	24473.773507219925
7613.0	7008.0	True	False	False	58456.435726135205
22291.0	907.0	True	True	False	39882.10568341973
4112.0	4607.0	True	True	True	17693.043976127763
3667.0	4383.0	True	True	False	16621.30126808786
6781.0	6423.0	True	False	False	51490.84657773988
4580.0	3685.0	True	True	False	16780.3150001489
7266.0	4983.0	True	False	False	27433.742745662705
8680.0	8725.0	True	False	False	38562.48862834349
6490.0	6586.0	True	True	True	17286.155897030392
3909.0	4072.0	True	True	False	18705.956526330843
6366.0	6222.0	True	True	False	45383.83312195898
5875.0	5648.0	True	True	True	18147.193102525012
34916.0	1371.0	True	True	False	40951.38687857943
6115.0	6013.0	True	True	True	35624.67300582253
6091.0	5415.0	True	True	True	23382.092544850384
10942.0	7731.0	True	False	False	108448.77771788361
27461.0	1265.0	True	True	False	45776.198275063165
8781.0	7069.0	True	False	False	64415.758409104
7878.0	4732.0	True	True	True	18856.35496331118
8680.0	7040.0	True	True	False	26800.887784162795
10204.0	4927.0	True	False	False	50932.575456510094
3565.0	4910.0	True	True	True	13025.03095011289
23483.0	7703.0	True	False	False	118482.88882273862
14033.0	1206.0	True	True	False	25872.40512575064
9512.0	8962.0	True	False	False	139087.4746890446
11698.0	4470.0	True	True	False	20235.04832751226
4876.0	4321.0	True	True	False	17901.534117080864
9071.0	6580.0	True	False	False	77841.09580901315
6720.0	6919.0	True	True	False	24211.376234190404
12721.0	2542.0	True	True	False	25888.651110759973
8210.0	4524.0	True	False	False	52116.5631518872
4094.0	4033.0	True	True	False	17239.879454882594
23499.0	8425.0	True	False	False	65471.99358599863
9758.0	8172.0	True	False	False	143235.1238921848
4270.0	3927.0	True	True	False	7145.215133174624
2019.0	382.0	False	False	False	-284.3691931387564
7557.0	1006.0	True	True	False	10440.19627461288
5186.0	6825.0	True	True	False	22029.983519755482
9913.0	7947.0	True	False	False	46823.57200558907
7757.0	6323.0	True	True	False	17600.24494054415
3988.0	4454.0	True	True	True	24702.20190250266
9027.0	5885.0	True	False	False	43129.82577755811
4878.0	7709.0	True	False	False	47437.2271666234
8649.0	2628.0	True	True	False	22500.378631162064
11224.0	8213.0	True	False	False	29572.55128727013
2805.0	377.0	False	False	False	-238.3389022789809
2191.0	450.0	False	False	False	-393.41421373170033
8091.0	6346.0	True	False	False	79987.28888926118
5348.0	4728.0	True	True	True	21507.896637864662
7890.0	7671.0	True	False	False	63388.56908419575
7585.0	6901.0	True	True	False	13976.405678310923
6880.0	4859.0	True	False	False	43396.407622483974
6513.0	7011.0	True	True	False	18947.92324245469
28380.0	6002.0	True	False	False	63959.886223690606
9908.0	5395.0	True	False	False	42283.06534676866
2095.0	347.0	False	False	False	265.04048172230665
2490.0	5134.0	True	True	False	14048.774156988859
10381.0	1862.0	True	True	False	17343.016844563055
10469.0	3109.0	True	True	False	23910.08705765369
8229.0	7331.0	True	False	False	27248.14467449548
6389.0	6144.0	True	False	False	25394.379324415433
7876.0	7805.0	True	True	False	33533.86396537904
3541.0	4573.0	True	True	False	14414.06266841082
1443.0	573.0	False	False	False	-274.0308390419084
4815.0	3462.0	True	True	False	14258.49505438206
39995.0	8413.0	True	False	False	74849.12690312775
4939.0	2578.0	True	True	False	6756.788400678765
12002.0	6496.0	True	False	False	97001.75821979273
16940.0	6675.0	True	False	False	60473.89168274868
4889.0	7091.0	True	True	False	26219.970744435148
5193.0	5109.0	True	True	False	19587.178137443123
3877.0	5151.0	True	True	True	19153.21341666353
1282.0	527.0	False	False	False	-395.3834240358618
6167.0	6409.0	True	False	False	36296.66602211765
4970.0	4374.0	True	True	True	13338.873842338631
14620.0	11473.0	True	False	False	76681.96939372607
7652.0	6890.0	True	True	False	22101.367393281336
6415.0	4157.0	True	True	True	26705.873386987
7887.0	7886.0	True	False	False	136862.2670453421
5686.0	4892.0	True	True	True	25185.150729598274
572.0	304.0	False	False	False	391.80839505270427
9289.0	1121.0	True	True	False	19879.359716323088
5582.0	5011.0	True	False	False	44257.198676690576
4242.0	4512.0	True	True	True	17954.702795293226
6178.0	6750.0	True	True	True	28935.511753873878
14544.0	6970.0	True	False	False	46605.974266979225
9085.0	4700.0	True	False	False	38994.97644139497
8010.0	6223.0	True	True	True	28269.672519779266
5475.0	5900.0	True	True	True	24589.956915165454
4412.0	5320.0	True	True	True	14810.366242123324
7727.0	6736.0	True	False	False	98081.87007162532
5496.0	4460.0	True	True	True	14431.293258572232
7569.0	7006.0	True	True	False	25722.498991346347
1712.0	391.0	False	False	False	863.1881116113673
8148.0	2618.0	True	True	False	20275.66329003559
7241.0	6156.0	True	False	False	60279.67831650075
2237.0	332.0	False	False	False	-160.8012465526212
10367.0	7418.0	True	False	False	98402.85135120364
10318.0	1144.0	True	True	False	24803.123930590937
6876.0	4796.0	True	True	True	21150.484967659344
11525.0	1069.0	True	True	False	17292.555830518915
8576.0	6779.0	True	False	False	66573.766751177
8347.0	899.0	True	True	False	17036.558490977917
7605.0	7427.0	True	True	False	29630.889142530916
3963.0	3891.0	True	True	False	12333.099679488138
5031.0	6365.0	True	True	False	24283.498561580316
11842.0	1953.0	True	True	False	13844.96089050814
10794.0	2670.0	True	True	False	14902.919126418916
1754.0	4913.0	True	True	False	28172.93506358733
7373.0	4118.0	True	True	False	18238.269079092483
22838.0	6046.0	True	False	False	68358.6097406114
7458.0	6231.0	True	True	True	40984.86345375018
5775.0	4184.0	True	True	True	15767.156298657801
1809.0	3323.0	True	True	False	13245.09020160294
2798.0	4513.0	True	True	False	16783.514966893163
7150.0	6588.0	True	True	True	19705.330755692812
10847.0	5703.0	True	True	False	15274.361420041381
10550.0	5974.0	True	False	False	55123.793437629865
6091.0	7956.0	True	False	False	125291.43344937706
6050.0	3771.0	True	True	False	23162.033293360335
5684.0	4143.0	True	True	False	23260.73995985643
9827.0	6271.0	True	False	False	79175.23579008257
7188.0	6254.0	True	True	True	21885.985016263672
15307.0	7055.0	True	False	False	119275.49597016363
7074.0	6671.0	True	False	False	35120.8013192452
7351.0	6348.0	True	True	True	28072.013035499054
16866.0	15767.0	True	False	False	149020.90991709937
8594.0	6254.0	True	True	True	39235.95855236673
10357.0	6838.0	True	False	False	64431.51209153729
10445.0	7726.0	True	False	False	59796.97564069316
5714.0	5436.0	True	True	True	8419.540351255144
7897.0	7399.0	True	False	False	39472.26378886611
1969.0	1753.0	False	False	False	458.5153941061756
5238.0	3960.0	True	True	False	19577.824388498357
6668.0	2910.0	True	True	False	14485.938844512715
7794.0	6760.0	True	True	True	35408.30602365278
5286.0	7436.0	True	True	False	27579.956610746696
5811.0	4894.0	True	True	True	13259.85927888415
5320.0	5416.0	True	False	False	32820.27138140851
6263.0	4576.0	True	True	True	27806.66194701329
5410.0	5120.0	True	True	True	14891.103864593946
8766.0	5469.0	True	True	True	20989.009722718103
7921.0	3872.0	True	True	False	19977.820231531165
4689.0	5334.0	True	True	False	24486.327222908953
13509.0	1305.0	True	True	False	17473.969329789794
7075.0	6504.0	True	False	False	72193.89295925396
4999.0	6679.0	True	False	False	54093.65029726537
3015.0	6041.0	True	True	False	27078.79258833759
5957.0	7921.0	True	False	False	32875.40926992503
5218.0	5912.0	True	True	False	5878.766756310749
7852.0	1056.0	True	True	False	13565.579178605227
8425.0	6280.0	True	True	True	32516.76684327962
13669.0	8653.0	True	False	False	68882.17353023033
6723.0	4358.0	True	True	True	22619.269703275815
5765.0	7803.0	True	True	False	26373.076845583706
4071.0	3852.0	True	True	False	14585.383964872872
15812.0	6525.0	True	False	False	95074.63978588265
10722.0	9463.0	True	False	False	48730.998336457524
8225.0	4418.0	True	True	True	14834.489068349303
6779.0	5114.0	True	True	True	17987.93321917595
6700.0	4863.0	True	False	False	51935.39580390435
6709.0	6057.0	True	False	False	48992.411004334965
6177.0	6507.0	True	True	False	28567.023275707656
7233.0	5865.0	True	False	False	59780.72965568383
8191.0	5248.0	True	True	True	31158.25788469619
6773.0	4849.0	True	True	True	23605.351763084695
34347.0	1846.0	True	True	False	30669.893729264135
8427.0	7305.0	True	True	False	31473.823835938074
8447.0	7069.0	True	False	False	68852.63537566792
8456.0	8631.0	True	False	False	58721.540663332955
7048.0	5429.0	True	True	True	21924.87691977086
8782.0	8399.0	True	False	False	61536.28064184382
5791.0	7151.0	True	True	False	16323.95051215947
4982.0	4471.0	True	True	True	24247.80662481739
10034.0	7126.0	True	True	False	19215.981995108676
7181.0	6659.0	True	False	False	55317.26835001373
7228.0	6474.0	True	False	False	60334.816205017276
6548.0	6176.0	True	True	True	18733.771621877124
11130.0	5723.0	True	False	False	111790.03530146967
6791.0	4171.0	True	True	False	25409.886855560704
8047.0	7019.0	True	False	False	46048.933902189536
7817.0	3502.0	True	True	False	20705.443438918843
9877.0	7596.0	True	True	False	31220.041857989258
17044.0	1724.0	True	True	False	24852.108036906957
6161.0	4248.0	True	True	True	19354.072867688003
9134.0	8532.0	True	False	False	75223.76916349448
6699.0	4941.0	True	True	True	21378.17490907802
5325.0	4688.0	True	True	True	27657.740417761077
5549.0	1959.0	True	True	False	15450.359590975817
7301.0	6310.0	True	True	False	29723.442026826506
5484.0	4761.0	True	False	False	39679.03087080307
5521.0	5133.0	True	True	True	16498.964077941826
4878.0	4892.0	True	True	True	26467.10663760742
6740.0	4800.0	True	True	True	20604.275259542545
9094.0	6489.0	True	True	True	14536.153707268833
6313.0	3241.0	True	True	False	24015.193657638312
3150.0	4960.0	True	True	True	18185.10040088012
10233.0	6270.0	True	False	False	53694.1467568086
13605.0	1860.0	True	True	False	35954.02342919354
4829.0	3856.0	True	True	False	27313.37476582083
3961.0	3477.0	True	True	False	8032.098223911366
5967.0	4788.0	True	True	True	15802.109781556668
7882.0	7001.0	True	False	False	46951.32452407155
8633.0	7917.0	True	True	False	37239.179303946956
4655.0	5063.0	True	True	True	16871.39097671637
6723.0	5125.0	True	True	True	21704.571516992793
4051.0	5307.0	True	True	True	26400.399638553947
3828.0	4717.0	True	True	True	10125.614928523079
4644.0	5030.0	True	True	True	13014.692596016042
6528.0	7888.0	True	True	False	40176.994926467916
5125.0	5779.0	True	True	True	16214.905491566526
6752.0	1896.0	True	True	False	14448.277697445626
6771.0	2906.0	True	True	False	21212.268940952414
5626.0	2089.0	True	True	False	16340.196497168803
4514.0	5316.0	True	True	True	30334.38952369262
5085.0	5996.0	True	True	False	19856.71379782523
19499.0	8796.0	True	False	False	173829.02132892614
10614.0	6121.0	True	False	False	45124.881966961744
8795.0	7024.0	True	True	False	26078.43375382354
7195.0	5586.0	True	False	False	57437.36939373162
4865.0	4480.0	True	True	False	24478.45038169231
4363.0	4558.0	True	True	True	17188.679986974395
5090.0	4906.0	True	True	True	11548.615524567793
7646.0	5776.0	True	True	True	16528.99453508029
12145.0	7278.0	True	False	False	71128.7963359906
11276.0	4677.0	True	True	True	43844.1568153927
18462.0	1497.0	True	True	False	43933.509732944025
8916.0	7804.0	True	True	False	39162.60546853671
5956.0	4750.0	True	True	True	19523.17880255787
3551.0	4579.0	True	True	True	17889.965006543916
7925.0	5096.0	True	True	True	19262.012285968452
7659.0	5392.0	True	True	True	44142.984479049206
5924.0	4721.0	True	True	True	23298.89340949956
6705.0	7288.0	True	True	False	40445.299830409924
4703.0	5711.0	True	True	True	22631.577267676825
6613.0	6561.0	True	False	False	49849.75594050928
5693.0	4734.0	True	True	True	16982.651358901498
26177.0	1321.0	True	True	False	28879.635411493295
7118.0	5622.0	True	True	True	20549.38352231404
2065.0	328.0	False	False	False	927.6797490726569
6424.0	4228.0	True	True	False	17572.183693709852
21384.0	7419.0	True	False	False	69271.58486787828
8646.0	5551.0	True	True	True	25847.78999694862
8788.0	5734.0	True	True	True	38770.486466720555
6794.0	4712.0	True	True	True	23837.226276399713
10993.0	2689.0	True	True	False	21801.555124472747
7759.0	6626.0	True	True	True	28899.32751453491
4591.0	3089.0	True	True	False	20287.232400572542
5575.0	6983.0	True	True	False	20338.18571719272
3348.0	4863.0	True	True	False	16924.067352352693
7206.0	5735.0	True	False	False	36540.848099833674
5496.0	5584.0	True	True	True	11232.31111946185
5252.0	6648.0	True	True	False	17212.064359336313
5528.0	4360.0	True	True	True	20684.52057943713
5939.0	6031.0	True	True	True	26955.716944327494
4437.0	3920.0	True	True	False	14424.401022507667
2739.0	4510.0	True	True	True	15388.083315106709
5346.0	5291.0	True	True	True	25181.95076285401
7532.0	6843.0	True	True	False	26048.403296685075
6264.0	3277.0	True	True	False	22635.023385709108
2912.0	655.0	False	False	False	-362.6453027291766
10097.0	3049.0	True	True	False	20775.842707292617
7297.0	7356.0	True	False	False	53774.884379279225
6594.0	6096.0	True	True	True	25595.977229303968
9497.0	6112.0	True	False	False	48532.10809573721
19712.0	1041.0	True	True	False	23397.353924707637
10498.0	5436.0	True	False	False	72424.29056484086
8331.0	9091.0	True	False	False	68076.76651582828
8376.0	5060.0	True	True	True	28470.531970803742
9516.0	7891.0	True	False	False	43341.76203654349
31261.0	3857.0	True	True	False	77742.38914251706
15673.0	1404.0	True	True	False	19905.451752853227
8144.0	5892.0	True	True	True	17453.78492417214
10046.0	1627.0	True	True	False	22662.83848125539
9363.0	1948.0	True	True	False	-237.10814583887995
8575.0	7632.0	True	True	False	24619.248918439855
9861.0	5591.0	True	True	True	17250.956262843505
8487.0	1372.0	True	True	False	31372.163353985736
8922.0	6490.0	True	False	False	95633.89551226453
7635.0	6946.0	True	False	False	56371.780467892226
5636.0	4283.0	True	True	False	15112.393872524097
9855.0	5883.0	True	False	False	41100.80071040768
7011.0	4455.0	True	True	True	18067.686236494494
7717.0	4334.0	True	True	False	25008.167953511755
3863.0	4359.0	True	True	True	12249.654392849294
7481.0	5170.0	True	True	True	14780.828087560902
4603.0	5550.0	True	True	True	20685.259033301187
6565.0	3910.0	True	True	False	15782.171527227032
4881.0	3851.0	True	True	False	24786.385643005564
8197.0	7197.0	True	False	False	77753.46595047797
4076.0	3667.0	True	True	False	14097.019809440815
8271.0	4864.0	True	True	True	32223.35450795955
8288.0	7038.0	True	False	False	39594.1086764361
14759.0	2940.0	True	True	False	32765.87194675605
1384.0	359.0	False	False	False	-315.8765580053406
8894.0	7262.0	True	True	False	34444.62373105374
7283.0	1304.0	True	True	False	17338.586121378692
3108.0	3628.0	True	True	False	12382.822239668216
6882.0	6555.0	True	True	False	19234.197190422172
10472.0	2425.0	True	True	False	21146.792698339043
9081.0	7133.0	True	False	False	80836.01853035479
6490.0	5491.0	True	True	True	29399.260780503915
30327.0	959.0	True	True	False	33397.988454391896
12521.0	2362.0	True	True	False	25483.978393254783
5461.0	5807.0	True	True	True	14771.966641192175
7330.0	5172.0	True	False	False	39816.13713823032
4739.0	7164.0	True	True	False	15815.155799821738
5438.0	4479.0	True	True	True	15421.806041565475
6625.0	4624.0	True	True	True	25532.47019699476
6994.0	4090.0	True	True	False	14859.104197151322
7224.0	5044.0	True	False	False	34097.550414945275
4053.0	5083.0	True	True	True	19880.59047276319
24011.0	7805.0	True	False	False	96081.15240259722
2125.0	4883.0	True	True	False	17251.202414131523
7295.0	6589.0	True	True	False	28769.11348317223
11709.0	2167.0	True	True	False	46776.31095828919
6441.0	4903.0	True	True	True	19925.636158470883
6368.0	4965.0	True	True	True	20272.70947457935
8577.0	7016.0	True	True	False	25926.804560403103
8834.0	6496.0	True	False	False	38669.81058992029
6883.0	6612.0	True	False	False	36877.829213133315
8627.0	6444.0	True	False	False	95439.92829730462
7684.0	4344.0	True	True	True	17324.55549796154
7844.0	5654.0	True	False	False	36125.83702823163
5888.0	5313.0	True	True	True	17664.49042671742
13783.0	6016.0	True	True	True	41513.842571705565
16440.0	1689.0	True	True	False	13426.011398297778
7899.0	4928.0	True	True	True	26318.677410931246
21682.0	8482.0	True	True	False	28101.551190061477
2972.0	3716.0	True	True	False	11757.351816808914
5467.0	4567.0	True	True	True	26303.66218236201
15413.0	1243.0	True	True	False	39364.94182728931
7430.0	3718.0	True	True	False	23546.27545395985
7044.0	6507.0	True	False	False	38580.703823656986
4977.0	4848.0	True	True	False	9118.610009232483
3456.0	6457.0	True	True	False	15376.26805328174
6078.0	6842.0	True	True	False	18006.640717065486
6225.0	1437.0	True	True	False	13914.129402441815
5432.0	5829.0	True	True	True	18240.238289396646
4949.0	4698.0	True	True	True	20839.103588313807
9332.0	4841.0	True	True	False	39061.68344044843
7549.0	5537.0	True	True	True	29598.39717251225
2848.0	4692.0	True	True	False	14425.139476371727
7930.0	7193.0	True	True	False	33409.311413640826
10706.0	5451.0	True	False	False	50032.40019622026
7629.0	5695.0	True	True	True	32551.72032617848
5898.0	5750.0	True	True	True	16706.469613742844
3647.0	1360.0	True	True	False	14002.743866129083
13964.0	1355.0	True	True	False	19031.122377805514
22533.0	7447.0	True	False	False	201856.29928548099
8883.0	4306.0	True	True	True	23231.44795658203
11195.0	7404.0	True	False	False	82953.90421248051
8774.0	8114.0	True	True	False	33916.62921825043
7143.0	6537.0	True	False	False	63690.3505633085
5834.0	3880.0	True	True	False	19202.197522979546
14729.0	1469.0	True	True	False	21433.558948882564
5253.0	3836.0	True	True	False	14586.614721312972
6542.0	3271.0	True	True	False	20828.765234216957
10792.0	8988.0	True	False	False	138742.1244319523
2411.0	2429.0	True	True	False	-352.799251208369
3727.0	4720.0	True	True	False	19898.313365500642
9137.0	11735.0	True	False	False	77133.65700724312
7927.0	8114.0	True	False	False	28787.328678485726
29166.0	1812.0	True	True	False	109782.17924508898
7051.0	6423.0	True	True	False	23730.396617398954
7876.0	5775.0	True	False	False	57378.04693331876
18515.0	1151.0	True	True	False	41436.551067267224
12439.0	8572.0	True	False	False	57460.75376609354
6737.0	6528.0	True	False	False	33535.833175683205
8242.0	5617.0	True	True	True	22957.481573015557
877.0	348.0	False	False	False	-327.4456685422895
7070.0	2350.0	True	True	False	33111.71450642442
5041.0	4129.0	True	True	True	17362.46279631665
10115.0	6681.0	True	True	True	39682.72314012337
5148.0	3997.0	True	True	False	8075.91315317896
6472.0	5214.0	True	True	True	16492.81029574132
8920.0	3868.0	True	True	False	21735.094276707296
6726.0	6822.0	True	True	False	37948.83346730916
8147.0	3902.0	True	True	False	19685.6386526512
6648.0	4993.0	True	True	True	21677.00257273453
7613.0	7737.0	True	True	False	25668.591859269924
8116.0	5031.0	True	True	True	26332.215731772354
6695.0	5756.0	True	True	True	25819.728750114322
7248.0	5474.0	True	True	True	18023.132853362837
13205.0	1612.0	True	True	False	34739.02067152589
7451.0	3677.0	True	True	False	8600.461547949984
9927.0	6846.0	True	False	False	54025.46639048378
9328.0	7501.0	True	False	False	65198.27335372018
16878.0	798.0	True	True	False	23751.07332559265
14204.0	1362.0	True	True	False	31614.622372685622
10601.0	5893.0	True	True	True	35188.000620874715
6965.0	6340.0	True	True	False	29406.891470432543
11427.0	5626.0	True	True	False	23362.15429052075
8826.0	3785.0	True	True	False	14761.382135807307
6606.0	5105.0	True	True	True	22326.59582181981
6418.0	6987.0	True	True	False	48836.35108773016
6790.0	5019.0	True	False	False	37570.49893762213
5125.0	7007.0	True	True	False	26534.55209052495
2940.0	314.0	False	False	False	1624.041742881773
6159.0	5580.0	True	False	False	30586.44844262529
8191.0	6302.0	True	False	False	52208.13143103072
9546.0	6126.0	True	True	True	42066.206062022866
4336.0	2634.0	True	True	False	17025.97398559305
2756.0	3600.0	True	True	False	16224.751543087332
9705.0	5145.0	True	False	False	54832.59646390198
10361.0	6485.0	True	True	False	33753.67706558107
15395.0	16444.0	True	False	False	183447.38290831505
6636.0	4992.0	True	True	False	19600.962609572252
5712.0	3840.0	True	True	False	27922.35305238278
9242.0	2277.0	True	True	False	14395.355170521285
7884.0	5869.0	True	False	False	30354.57392931027
10228.0	2032.0	True	True	False	25062.81353945224
7677.0	4881.0	True	False	False	45035.036746834376
5101.0	5787.0	True	True	True	27792.87747488416
5662.0	7617.0	True	True	False	31542.500045295707
2344.0	1471.0	False	False	False	-252.12337440811152
3665.0	2971.0	True	True	False	13599.794207640032
7729.0	6953.0	True	False	False	60712.412280840246
5142.0	6032.0	True	True	False	19711.73068918134
5487.0	5036.0	True	True	True	16101.92205036526
7083.0	4953.0	True	True	True	23416.79987646123
10732.0	8431.0	True	False	False	64353.728284522906
5922.0	5420.0	True	True	True	11319.448675420997
8129.0	6555.0	True	True	False	31944.465098632678
6961.0	5047.0	True	True	True	19125.152169829227
6927.0	6825.0	True	True	False	28860.927913603762
3851.0	5239.0	True	False	False	33937.79822902017
7825.0	1608.0	True	True	False	13058.015222707596
17862.0	11889.0	True	False	False	37771.604539934626
7276.0	7247.0	True	True	False	32352.58393417015
4795.0	5413.0	True	True	True	14605.076067914486
7627.0	6922.0	True	True	False	35623.68840067045
13517.0	2859.0	True	True	False	19018.568662116486
6402.0	5945.0	True	True	True	19724.53055615839
3509.0	4603.0	True	True	False	12846.817417586273
3848.0	3498.0	True	True	False	15511.651261692845
4766.0	5491.0	True	True	True	15762.479424185418
4230.0	4032.0	True	True	False	9657.681329996698
7343.0	6770.0	True	True	False	18468.42053339136
12556.0	1435.0	True	True	False	23259.016900840288
12427.0	1419.0	True	True	False	26651.47395233454
1451.0	519.0	False	False	False	-394.6449701718012
9197.0	5692.0	True	True	True	52645.5422698426
5552.0	5460.0	True	True	True	14631.168104444627
2387.0	335.0	False	False	False	547.376009081464
9248.0	6545.0	True	False	False	48405.09403111879
16797.0	8141.0	True	False	False	99887.63592054142
4037.0	5071.0	True	True	True	21587.895806471224
6215.0	4063.0	True	True	False	18685.52596942517
9662.0	8167.0	True	False	False	75765.3019971389
8085.0	7708.0	True	False	False	49787.97196721622
7978.0	5862.0	True	False	False	38404.45950143453
10229.0	8206.0	True	False	False	113158.88261414994
16127.0	1114.0	True	True	False	24506.26547723859
7898.0	6718.0	True	True	True	26336.89260624474
7617.0	7533.0	True	True	False	22570.03944567178
7227.0	5051.0	True	False	False	32403.78340207835
11913.0	2384.0	True	True	False	24963.6145703801
5901.0	4442.0	True	True	True	18601.588380210284
6421.0	5798.0	True	True	True	16824.868383280555
8645.0	5373.0	True	True	True	30486.757170977115
5198.0	4122.0	True	True	True	21465.80476761321
11014.0	5187.0	True	True	True	20886.610786901703
6404.0	6727.0	True	True	False	11487.816156426807
5871.0	5797.0	True	False	False	38488.150939361396
4965.0	3898.0	True	True	False	17219.202746688898
7937.0	6279.0	True	True	True	30045.900214132955
1023.0	348.0	False	False	False	313.77843675030414
7577.0	7146.0	True	True	False	33570.54050729405
6598.0	4087.0	True	True	False	20567.844868915556
8609.0	5078.0	True	True	True	16560.748051234892
4362.0	4603.0	True	True	False	21456.20486738042
3628.0	3763.0	True	False	False	36834.50658644176
3689.0	3336.0	True	True	False	17046.404542498727
4460.0	4971.0	True	True	True	18189.777275352506
9110.0	8028.0	True	False	False	90000.23098334645
4701.0	5458.0	True	True	True	22909.2359205636
8843.0	8420.0	True	False	False	51210.972563260926
6300.0	5232.0	True	True	True	19503.48669951626
10998.0	8004.0	True	False	False	49277.70034715036
13709.0	1192.0	True	True	False	27644.940550784027
3638.0	4302.0	True	True	False	27167.16090073684
6019.0	6711.0	True	True	False	20883.90312273348
10886.0	1240.0	True	True	False	18763.063625151528
5358.0	1269.0	True	True	False	10300.136191729393
10334.0	5476.0	True	True	True	29700.79610832865
7075.0	2690.0	True	True	False	9419.653034481174
9353.0	7143.0	True	True	False	25180.720006413907
6000.0	4844.0	True	True	True	25099.490081367247
9742.0	1558.0	True	True	False	20259.9096076023
8453.0	4470.0	True	True	False	28639.391754385593
6083.0	6770.0	True	False	False	42699.553326098816
9396.0	5253.0	True	False	False	66031.74161495654
9654.0	7561.0	True	False	False	94733.47410068668
6127.0	5456.0	True	True	True	16924.31350364071
7494.0	7202.0	True	True	False	36508.60228110303
6069.0	6918.0	True	True	False	23913.533175685974
2310.0	398.0	False	False	False	-410.8909551811338
4797.0	4358.0	True	False	False	39101.55994910771
4113.0	5723.0	True	True	True	17176.126271285368
2572.0	414.0	False	False	False	750.6969729861405
10722.0	3646.0	True	True	False	25782.313754335253
8743.0	5022.0	True	True	True	18794.570990018114
5922.0	4808.0	True	True	True	8935.719602233481
3825.0	4243.0	True	False	False	40009.36589932616
7713.0	6944.0	True	True	False	29014.28016604034
14179.0	5530.0	True	False	False	43764.8961006502
7084.0	7099.0	True	False	False	51947.94951959338
7190.0	3690.0	True	True	False	17278.279055813746
12622.0	6517.0	True	False	False	67064.59241948926
8457.0	8592.0	True	False	False	47671.3170415306
9941.0	6605.0	True	False	False	126761.44894143364
1737.0	494.0	False	False	False	-349.1069818880662
10126.0	6897.0	True	False	False	115195.29221994097
7290.0	6556.0	True	False	False	43005.76552839593
15447.0	1061.0	True	True	False	23064.80353459236
5668.0	5190.0	True	True	True	23721.535171030224
14520.0	1271.0	True	True	False	18746.079186278133
9384.0	5948.0	True	True	True	15954.231277553145
4055.0	5234.0	True	True	False	18803.43243638684
3311.0	4934.0	True	True	False	18366.76005143902
14976.0	3989.0	True	False	False	23563.752195409284
6372.0	5374.0	True	True	True	25413.57912488101
8434.0	6922.0	True	True	False	37542.92999336387
11342.0	6055.0	True	False	False	37365.45491470131
7705.0	5953.0	True	False	False	45505.924160817
29526.0	9705.0	True	False	False	157707.83502261987
6342.0	6892.0	True	True	True	16873.36018702053
4972.0	4603.0	True	True	False	15179.100871577568
4119.0	3574.0	True	True	False	14445.077730701363
16387.0	1869.0	True	True	False	32916.516535024406
2054.0	315.0	False	False	False	-306.5228090605734
7992.0	8685.0	True	True	False	31725.39045229471
3126.0	4088.0	True	True	False	16187.828849884307
6710.0	5262.0	True	True	True	22478.96346910431
5369.0	2010.0	True	True	False	20835.903621569545
14064.0	1642.0	True	True	False	23965.717248746252
6754.0	3710.0	True	True	False	14650.614056198221
3051.0	3493.0	True	True	False	12030.825897799345
4256.0	4760.0	True	True	True	18947.677091166668
9103.0	7364.0	True	True	False	28782.65180401334
7738.0	7134.0	True	False	False	30992.844219146624
4744.0	4573.0	True	True	True	13750.438795908389
21232.0	1904.0	True	True	False	40433.73071987297
13506.0	6977.0	True	False	False	94529.90698549399
4718.0	4954.0	True	True	True	18674.44916146426
13202.0	1399.0	True	True	False	27830.78477323927
9113.0	4817.0	True	True	True	17886.518888511633
4976.0	531.0	True	True	False	12328.915107591794
5721.0	6403.0	True	False	False	42968.8428351929
7651.0	5759.0	True	True	True	17239.633303594575
9497.0	5668.0	True	False	False	60112.54159193504
12646.0	7471.0	True	False	False	131235.98705506464
8251.0	6399.0	True	True	True	28579.330840108665
5218.0	4974.0	True	True	True	25187.366091190455
6807.0	5205.0	True	True	True	20492.03027220534
7133.0	4800.0	True	True	True	17513.845838449066
16828.0	1156.0	True	True	False	20954.056239819234
6395.0	5703.0	True	True	False	27066.48502393658
12086.0	4292.0	True	True	True	42862.25932748016
6286.0	5304.0	True	True	True	13519.30273645743
1625.0	539.0	False	False	False	-253.35413084821246
8054.0	5741.0	True	False	False	38240.030441037045
15085.0	1852.0	True	True	False	24208.17626744614
9090.0	8475.0	True	False	False	105373.8558279354
18997.0	1184.0	True	True	False	25912.527785697934
8810.0	6725.0	True	False	False	42810.3214057079
5824.0	5165.0	True	True	True	25983.911659223788
6015.0	5795.0	True	True	True	27677.43252080269
6877.0	4877.0	True	False	False	37418.86974420169
3582.0	3266.0	True	True	False	10697.424370593977
10748.0	8535.0	True	False	False	75407.39802435754
2034.0	602.0	False	False	False	-341.23014067142014
8009.0	7452.0	True	False	False	92813.74020541721
8839.0	14954.0	True	False	False	55539.296811807944
5458.0	5007.0	True	True	True	9249.562494459224
9349.0	4934.0	True	True	True	19380.411055506163
7557.0	7886.0	True	False	False	32700.14955285466
9300.0	2039.0	True	True	False	27840.630824760075
3345.0	4454.0	True	True	True	10206.106399705679
9038.0	6431.0	True	True	True	27505.372770476577
2868.0	5385.0	True	True	False	20463.969025371036
4669.0	3545.0	True	True	False	11493.231484763252
6075.0	758.0	True	True	False	25373.456464933715
5834.0	6722.0	True	True	False	24763.493573219686
2518.0	307.0	False	False	False	328.7936653195357
11429.0	5412.0	True	False	False	32859.40943620372
7911.0	7460.0	True	False	False	117150.47190068534
9040.0	8587.0	True	False	False	33538.04853727538
12472.0	3865.0	True	True	False	31370.194143681572
3160.0	606.0	False	False	False	-189.108644674943
9242.0	5776.0	True	False	False	38458.61278479897
3836.0	5339.0	True	True	False	22194.90488272901
7480.0	4579.0	True	True	True	15287.407438306453
9738.0	8513.0	True	False	False	64130.961368864635
8798.0	6485.0	True	True	True	26915.101981804164
6529.0	5923.0	True	True	True	22140.99775065259
6623.0	5744.0	True	True	True	25351.54900029992
22532.0	1558.0	True	True	False	45750.844692397084
8418.0	3741.0	True	True	False	19320.350141229235
6461.0	5952.0	True	True	True	18926.261929108914
5254.0	4899.0	True	True	True	17478.64620426218
6014.0	6466.0	True	True	False	20706.920346646963
5158.0	6190.0	True	True	False	23291.262719570936
4249.0	4521.0	True	True	True	19559.60919318486
9480.0	3621.0	True	True	False	42765.02956871218
15556.0	819.0	True	True	False	20590.983089989455
3765.0	4172.0	True	True	False	10760.439100327147
3680.0	4280.0	True	True	False	17289.109712486632
7757.0	7362.0	True	True	False	28739.083026033768
12129.0	5864.0	True	True	True	9428.02217827386
10819.0	7043.0	True	False	False	82977.53473613044
4575.0	5803.0	True	True	True	5768.2448279896835
3985.0	4375.0	True	True	False	16758.899838091143
8293.0	6946.0	True	False	False	58437.97437953369
5039.0	5590.0	True	True	True	22309.11908037038
3598.0	5565.0	True	True	False	11618.522490365527
1666.0	341.0	False	False	False	404.85441331777423
3608.0	3936.0	True	True	False	12710.449604023088
3645.0	4221.0	True	True	False	10409.427363610355
7364.0	6501.0	True	True	False	26804.08775090706
2743.0	302.0	False	False	False	1239.7995822822572
13783.0	1665.0	True	True	False	39195.83589241944
8404.0	7447.0	True	True	False	27624.50999387835
6542.0	1851.0	True	True	False	11274.895292289342
10660.0	8457.0	True	False	False	124661.04000075736
5929.0	7058.0	True	True	False	22283.7654977043
6318.0	6038.0	True	True	True	18240.238289396646
6616.0	5220.0	True	True	True	20100.895875541257
7301.0	4637.0	True	True	True	20086.372949548066
8312.0	5919.0	True	True	True	30331.435708236375
4423.0	6226.0	True	True	False	20902.610620623014
7315.0	6719.0	True	True	True	30995.305732026824
10066.0	6763.0	True	True	True	23526.583350918234
6275.0	6452.0	True	False	False	66174.50936200825
9077.0	4195.0	True	True	True	25746.129514996283
12939.0	1773.0	True	True	False	27045.069861878823
6008.0	5780.0	True	True	True	7286.752123786233
6950.0	6770.0	True	True	True	15265.746124960675
8168.0	5937.0	True	True	True	24141.46926839267
6536.0	5493.0	True	False	False	53672.2392921748
5918.0	5137.0	True	True	True	15026.733224293072
6155.0	6991.0	True	False	False	45278.726521974364
5949.0	5103.0	True	True	True	22261.8580330705
27091.0	3756.0	True	True	False	36797.83004452675
4311.0	6441.0	True	True	False	25338.25683074683
1409.0	547.0	False	False	False	-391.19885213951864
12955.0	1130.0	True	True	False	23663.9357696335
7678.0	4807.0	True	True	True	14940.580273486004
8456.0	4793.0	True	True	True	21769.06315445408
6405.0	5244.0	True	False	False	31520.59258066191
15619.0	1317.0	True	True	False	39570.47815278617
6914.0	7000.0	True	True	False	25150.689549275445
5701.0	6466.0	True	True	True	23884.48732369959
14938.0	4148.0	True	False	False	41743.00942085236
3679.0	4788.0	True	True	False	26343.538691021284
5030.0	6788.0	True	False	False	50437.07291372545
4356.0	4090.0	True	True	True	14616.152875875396
6570.0	3165.0	True	True	False	22531.639844740628
5166.0	7390.0	True	True	False	46009.5496961063
5840.0	3642.0	True	True	False	15040.517696422201
10800.0	7161.0	True	True	False	39957.92028012995
8210.0	4163.0	True	True	False	11823.074210710305
10720.0	6039.0	True	False	False	40438.653745633375
5159.0	6309.0	True	True	False	19500.779035348034
5292.0	4340.0	True	True	False	16140.81395387245
7878.0	6390.0	True	True	False	29253.785369283985
7821.0	4992.0	True	True	True	19459.671770248664
5081.0	4272.0	True	True	False	17290.586620214755
22242.0	4620.0	True	True	False	99168.13570565841
22181.0	1510.0	True	True	False	32114.555638654627
9050.0	5415.0	True	False	False	55867.41647873885
4237.0	1005.0	True	True	False	-159.57049011252025
9472.0	3202.0	True	True	False	16306.227619422018
17537.0	5365.0	True	False	False	43160.59468856063
13128.0	4584.0	True	True	True	31987.78772532423
4657.0	3235.0	True	True	False	18413.77494745088
8120.0	2873.0	True	True	False	16795.576380006154
9192.0	7765.0	True	False	False	78000.35569236221
12612.0	8319.0	True	False	False	78381.39788621747
8600.0	7345.0	True	True	False	20486.614943868895
8073.0	5230.0	True	True	True	17710.76686886522
4760.0	5866.0	True	True	True	17746.704956916165
9514.0	5112.0	True	True	True	32726.2415893848
10901.0	4353.0	True	False	False	42253.77334349426
9393.0	6881.0	True	False	False	46524.99049322058
11462.0	2012.0	True	True	False	27079.038739625612
5380.0	3368.0	True	True	False	17899.811058064723
5208.0	5961.0	True	True	False	44436.39681436928
12602.0	6918.0	True	False	False	57855.58043207793
18533.0	1151.0	True	True	False	29565.412899917545
10379.0	7045.0	True	True	False	34286.10230156874
8600.0	8478.0	True	False	False	59945.40486736933
9587.0	4482.0	True	True	True	19391.734014755093
8072.0	6545.0	True	True	True	30899.79903227499
11112.0	2897.0	True	True	False	16568.871043739557
11154.0	7763.0	True	False	False	79332.7726144155
11410.0	1587.0	True	True	False	12720.787958119936
9546.0	1603.0	True	True	False	17377.47802488588
8067.0	3931.0	True	True	False	11963.872747457854
13113.0	8284.0	True	False	False	52760.49492134802
5318.0	3521.0	True	True	False	11136.312117133975
11461.0	5046.0	True	False	False	56851.529328243574
5857.0	4368.0	True	True	True	16161.244510778124
4586.0	5505.0	True	True	False	33736.44647541965
18754.0	1890.0	True	True	False	40319.762673519625
5155.0	5190.0	True	True	False	30474.449606576105
5186.0	7284.0	True	True	False	22088.567526304287
8836.0	6784.0	True	True	False	24811.739225671645
13490.0	1247.0	True	True	False	29818.94872657834
3181.0	4069.0	True	True	False	18270.761049111148
16743.0	6921.0	True	False	False	52714.956933064284
8513.0	6812.0	True	True	True	25559.30068738896
7198.0	6377.0	True	True	False	39845.42914150472
9858.0	7027.0	True	False	False	44679.10198435718
9315.0	972.0	True	True	False	20431.477055352374
4757.0	8648.0	True	True	False	28760.252036803504
1417.0	324.0	False	False	False	1316.8449354325764
9730.0	4944.0	True	False	False	40620.5595474803
8161.0	5168.0	True	True	True	23974.824846403
13028.0	1927.0	True	True	False	21825.924101986744
7463.0	4553.0	True	True	True	25549.946938444195
2002.0	389.0	False	False	False	-269.1078132815046
7759.0	7274.0	True	False	False	58737.786648342284
16357.0	2552.0	True	True	False	21365.12889081295
9175.0	6530.0	True	True	False	27150.668764439484
3819.0	4009.0	True	True	False	17968.979569998395
13952.0	1765.0	True	True	False	21781.86302143113
9434.0	5000.0	True	True	True	18125.039486603197
7046.0	5964.0	True	True	True	26361.753886334776
6588.0	6424.0	True	True	True	17157.17262210781
4750.0	4552.0	True	True	True	17944.364441196376
4209.0	5343.0	True	True	False	13675.11650177421
7999.0	6301.0	True	True	True	22825.298331348717
8112.0	6641.0	True	False	False	65436.547800523724
9694.0	4907.0	True	True	False	22256.442704734058
8338.0	5618.0	True	True	True	16796.560985158234
13629.0	8839.0	True	False	False	36060.114634330246
8394.0	7274.0	True	False	False	67194.06799698787
4881.0	5204.0	True	True	False	10548.256690053742
15766.0	1893.0	True	True	False	32997.25415749503
5538.0	4704.0	True	False	False	39891.213281076474
15081.0	4039.0	True	True	False	39305.37321558842
7166.0	4688.0	True	True	False	17750.88952881251
5674.0	4462.0	True	True	True	19963.05115424995
3142.0	4772.0	True	True	False	13087.799528558038
4173.0	4600.0	True	True	False	18127.99330205944
6512.0	6506.0	True	True	True	23362.892744384808
11856.0	4473.0	True	True	True	15622.66549258995
7537.0	2022.0	True	True	False	10338.781943948561
7437.0	3544.0	True	True	False	18703.0027108746
6944.0	7556.0	True	True	False	27907.83012638959
4872.0	5327.0	True	True	True	17932.30302808339
4130.0	5675.0	True	False	False	26043.726422212694
7809.0	6431.0	True	False	False	66594.93576194673
5351.0	5490.0	True	True	True	12165.224501058368
6848.0	6369.0	True	True	True	17652.429013604433
4706.0	5258.0	True	True	False	12478.82124199609
10387.0	8088.0	True	False	False	103112.46394489393
8792.0	6415.0	True	True	True	48873.02762964517
550.0	5280.0	True	False	False	-240.06196129512225
11279.0	1186.0	True	True	False	20978.42521733323
7720.0	6039.0	True	True	True	24414.20489551904
8331.0	701.0	True	True	False	18393.098239257182
3789.0	4055.0	True	True	False	17344.739903579197
9314.0	4187.0	True	True	True	15200.762184923346
7035.0	899.0	True	True	False	12945.77023537039
12699.0	1973.0	True	True	False	25313.88785323283
8035.0	7906.0	True	True	False	30460.665134446972
5257.0	3901.0	True	True	False	16688.74672100539
8626.0	4846.0	True	False	False	36909.090426711875
11957.0	1793.0	True	True	False	25437.209648530945
12431.0	9173.0	True	False	False	48458.75501190719
17017.0	6823.0	True	False	False	71236.85675143146
3065.0	4389.0	True	True	True	10075.153914478939
16628.0	1265.0	True	True	False	18263.130359182524
4295.0	4016.0	True	False	True	12859.617284563323
6109.0	5787.0	True	True	True	22292.626944073025
7056.0	6796.0	True	True	False	23483.999178090744
3322.0	4865.0	True	True	False	20238.248294256522
16346.0	7399.0	True	False	False	57958.22551918234
12486.0	7741.0	True	True	False	36155.12903150604
13243.0	1658.0	True	True	False	19902.744088685005
10991.0	7282.0	True	True	False	18928.723441989114
39964.0	3271.0	True	True	False	39895.151701684794
5515.0	5594.0	True	True	True	26551.782680686363
13938.0	2970.0	True	True	False	16948.190178578672
12726.0	2574.0	True	True	False	18326.883542779753
1837.0	323.0	False	False	False	-284.8614957147967
7385.0	3902.0	True	True	False	15300.945759147562
18413.0	1488.0	True	True	False	24535.55748051299
8024.0	4200.0	True	True	False	10403.02743012183
31413.0	1179.0	True	True	False	40596.1905699663
7215.0	4419.0	True	False	True	18948.90784760677
2770.0	4142.0	True	True	False	11500.862174691876
4376.0	5778.0	True	True	False	15194.85455401086
5482.0	7543.0	True	True	False	21397.620860831616
12612.0	1142.0	True	True	False	18898.446833562633
6770.0	4461.0	True	True	True	8892.64312682995
9074.0	7014.0	True	True	False	37635.975180235495
2194.0	5631.0	True	True	False	19666.931154761663
4361.0	4502.0	True	True	False	13569.76375050157
2690.0	6073.0	True	True	False	12060.117901073747
9663.0	7686.0	True	True	False	34058.904662726105
7445.0	1023.0	True	True	False	33731.277298371235
9698.0	8670.0	True	False	False	43364.90025761739
1021.0	393.0	False	False	False	1851.9778355884685
12867.0	7587.0	True	False	False	118001.66305465915
8057.0	6485.0	True	True	False	37781.69674274345
10844.0	5975.0	True	False	False	72441.52115500228
45120.0	5242.0	True	False	False	77042.33487938764
14005.0	1478.0	True	True	False	24960.660754923858
1019019.0	111538.0	False	False	False	54514.32284849187
9784.0	5667.0	True	True	True	20276.401743899653
11142.0	2975.0	True	True	False	25229.704112729927
8227.0	6007.0	True	True	True	26390.79973832116
7970.0	6528.0	True	True	True	27599.40256250029
9995.0	7584.0	True	False	False	75682.59516436412
8164.0	5903.0	True	True	False	40104.872599078
12284.0	7716.0	True	False	False	27788.692902987816
11443.0	5113.0	True	True	True	41709.286694393595
9332.0	7546.0	True	False	False	48525.215859672644
7659.0	7625.0	True	True	False	31274.44129264172
9522.0	5167.0	True	False	False	72833.64015681844
1889.0	593.0	False	False	False	-339.5070816552788
4611.0	4582.0	True	True	True	14468.954405639322
6014.0	4470.0	True	True	True	23549.229269416093
13574.0	1577.0	True	True	False	15485.805376450724
5597.0	4319.0	True	True	False	15669.680388601806
10516.0	8219.0	True	False	False	54438.508251781655
13025.0	852.0	True	True	False	21285.86817607045
6464.0	1339.0	True	True	False	26949.56316212699
11912.0	1646.0	True	True	False	18547.927399421882
4692.0	5640.0	True	True	True	20603.290654390465
11091.0	6301.0	True	False	False	64128.25370469641
9243.0	7366.0	True	True	False	45044.14434449112
6731.0	2438.0	True	True	False	20727.10475226462
5540.0	5059.0	True	True	True	23540.367823047367
5313.0	3974.0	True	True	False	14971.103033200508
18845.0	5177.0	True	False	False	65496.36256351262
14717.0	1024.0	True	True	False	20222.24846053521
6502.0	6416.0	True	True	False	23664.18192092152
7437.0	5919.0	True	True	True	30139.191552292607
7912.0	4588.0	True	True	True	20687.47439489337
8891.0	6950.0	True	False	False	37050.38126603547
5974.0	5268.0	True	True	True	30737.831484757706
17076.0	5245.0	True	False	False	35246.584627423515
5473.0	5510.0	True	True	True	31889.327210116153
7573.0	5546.0	True	True	True	27199.899022043523
6638.0	4675.0	True	True	True	15509.435900100663
10800.0	5842.0	True	False	False	53070.15324167742
7571.0	7127.0	True	False	False	38464.27426442344
7606.0	6228.0	True	False	False	41363.69028601325
6772.0	6633.0	True	True	True	29968.854860982636
13492.0	7422.0	True	False	False	72694.07237651099
7223.0	4464.0	True	True	True	18209.2232271061
16155.0	1545.0	True	True	False	16256.258907953918
4597.0	8233.0	True	True	False	35710.087502765535
3573.0	5137.0	True	True	False	14297.38695788925
7353.0	5483.0	True	True	True	14171.603649710933
7565.0	5845.0	True	True	True	20894.733779406368
6563.0	5202.0	True	True	True	24934.3225671057
3966.0	4264.0	True	True	True	15846.663164688322
6092.0	4166.0	True	True	False	20380.523738732194
6594.0	6408.0	True	False	False	25020.229366624746
8773.0	5019.0	True	True	True	17853.288464628906
6181.0	6654.0	True	True	False	28325.30271087183
6630.0	6369.0	True	True	False	20733.996988329185
4598.0	4576.0	True	True	False	25944.281301852538
11601.0	6679.0	True	False	False	62114.73616869126
6395.0	6463.0	True	False	False	52568.98921926832
22338.0	8002.0	True	False	False	113536.2325386849
11019.0	7484.0	True	False	False	54284.909848057054
4687.0	5213.0	True	True	True	26453.32216547829
5465.0	6128.0	True	True	True	27691.46314421984
13285.0	4826.0	True	True	False	32018.556636326754
13702.0	1465.0	True	True	False	23551.444631008275
4920.0	6405.0	True	True	False	27255.529213136087
12631.0	6595.0	True	False	False	64754.954883995815
1422.0	4860.0	True	True	False	14622.79896065194
4574.0	5939.0	True	True	False	13901.821838040805
7550.0	4488.0	True	True	True	13851.606975284687
8342.0	5483.0	True	False	False	52824.00195365723
4420.0	4683.0	True	True	True	16363.827020818742
6706.0	6549.0	True	False	False	46623.45100842866
10844.0	7811.0	True	False	False	83644.35857537713
5058.0	7208.0	True	False	False	69392.93745287223
6894.0	7346.0	True	True	False	20214.125468030546
884.0	930.0	False	False	False	-357.968428256793
5199.0	4412.0	True	True	True	19470.748578209572
10869.0	8765.0	True	False	False	38061.570757222406
18504.0	3588.0	True	True	False	35148.8625660795
5667.0	7258.0	True	True	False	23924.117681070842
2881.0	4050.0	True	True	False	13037.83081708994
8644.0	5997.0	True	True	True	23836.241671247633
1420.0	528.0	False	False	False	-454.4597331607073
15256.0	2117.0	True	True	False	16065.73781102629
7934.0	7195.0	True	False	False	73655.78545880587
5119.0	4651.0	True	True	True	12247.931333833152
28934.0	1543.0	True	True	False	34342.224795237344
7940.0	4511.0	True	True	True	25298.626473375578
10047.0	5465.0	True	False	False	51854.658181433726
4762.0	4693.0	True	True	True	30193.098684369026
13476.0	2738.0	True	True	False	28277.549360995912
10356.0	6224.0	True	True	True	30218.452267035107
14959.0	8897.0	True	False	False	75648.38013532931
4185.0	4439.0	True	False	True	21452.758749348137
10134.0	6228.0	True	False	False	44957.49909110802
6098.0	4839.0	True	True	True	18463.25135634294
10030.0	7377.0	True	False	False	43631.482102543254
5265.0	4466.0	True	True	True	27899.21483130888
3691.0	2135.0	True	True	False	-481.0440722668878
27639.0	1301.0	True	True	False	37958.43336754195
40172.0	1772.0	True	True	False	61169.515222693735
7905.0	4131.0	True	True	True	14106.619709673603
8780.0	6388.0	True	False	False	44933.130113594016
7723.0	6601.0	True	True	True	13405.088538816062
7525.0	5378.0	True	True	True	44814.48519276828
6279.0	3789.0	True	True	False	22498.409420857904
21728.0	1088.0	True	True	False	40417.73088615166
6217.0	6107.0	True	True	True	20729.3201138568
6544.0	2100.0	True	True	False	15717.187587189703
3715.0	531.0	False	False	False	-246.70804607166735
20964.0	1302.0	True	True	False	29048.495195075146
2568.0	4822.0	True	True	False	10284.87481187214
4533.0	2926.0	True	True	False	12835.986760913385
9753.0	4778.0	True	True	True	14617.137481027476
11701.0	6230.0	True	True	True	19694.007796443886
10049.0	6936.0	True	True	False	25878.312756663126
9461.0	6645.0	True	True	False	21890.415739448035
4849.0	5543.0	True	True	False	25527.547171234357
6164.0	5110.0	True	True	True	15801.371327692608
9122.0	5748.0	True	False	False	54053.28148603006
5073.0	5567.0	True	True	True	16275.951010995534
12672.0	7696.0	True	False	False	181404.08106645948
9003.0	5850.0	True	True	False	10059.154080757626
7581.0	6889.0	True	True	False	29043.079866738703
11574.0	7183.0	True	False	False	55746.80234760896
7908.0	5969.0	True	True	True	8217.69629507859
11927.0	2894.0	True	True	False	37777.512170847105
36970.0	1165.0	True	True	False	66401.9531521389
7416.0	4558.0	True	True	True	13837.822503155556
13838.0	1530.0	True	True	False	28616.991987175756
7235.0	1441.0	True	True	False	15923.708517838642
16366.0	5969.0	True	False	False	45532.754651211195
18422.0	1142.0	True	True	False	27332.820717574425
7050.0	6006.0	True	False	False	43054.50348342393
7929.0	6125.0	True	True	False	33339.89675041913
4825.0	4560.0	True	True	True	17952.733584989062
10078.0	2703.0	True	True	False	18211.438588698282
11673.0	6591.0	True	True	False	37494.43818962389
1356.0	6181.0	True	True	False	18893.523807802227
13499.0	12928.0	True	False	False	15431.898244374303
24843.0	1043.0	True	True	False	26828.21057713304
5359.0	4684.0	True	True	True	13585.517432934861
6539.0	3518.0	True	True	False	25499.239773112033
7508.0	5758.0	True	True	True	24926.445725889054
7978.0	7305.0	True	False	False	62001.260424913955
3573.0	7426.0	True	True	False	15993.615483636375
13608.0	7943.0	True	False	False	59117.351934469414
6905.0	6210.0	True	True	True	24684.479009765208
38736.0	4652.0	True	True	False	58618.649424940515
16581.0	1115.0	True	True	False	28354.348562858213
10857.0	2517.0	True	True	False	16503.88710370223
8828.0	5740.0	True	True	True	39008.02245966003
6675.0	4849.0	True	True	True	18224.730758251375
5244.0	4201.0	True	True	False	20742.11998083385
4491.0	6769.0	True	True	False	22063.21394363821
7511.0	1418.0	True	True	False	13550.317798747974
12822.0	6701.0	True	False	False	91306.5558688696
8009.0	2066.0	True	True	False	14697.136649634038
4712.0	5548.0	True	True	True	20077.0192006033
11580.0	8113.0	True	True	False	32335.107192720716
14384.0	1360.0	True	True	False	30560.602557383172
7981.0	4144.0	True	True	True	21676.75642144651
6888.0	4972.0	True	True	True	19710.253781453215
10719.0	7360.0	True	False	False	56231.72038500873
8551.0	8484.0	True	True	False	27327.651540526003
8093.0	5196.0	True	True	True	53250.3359845082
19321.0	4777.0	True	True	False	18887.370025601722
9998.0	7466.0	True	True	False	21270.36064492518
7452.0	3487.0	True	True	False	17627.321582226374
6558.0	5268.0	True	True	True	26119.54101892291
5818.0	5430.0	True	True	False	22321.672796059407
43863.0	1509.0	True	True	False	65300.17998696053
4507.0	6625.0	True	False	False	26523.22913127602
12864.0	7215.0	True	False	False	62608.023349883726
6666.0	6905.0	True	False	False	36230.205174352195
10903.0	7752.0	True	True	False	31156.288674392028
11780.0	1634.0	True	True	False	26818.11837432421
7824.0	5526.0	True	True	True	27684.570908155278
19252.0	1168.0	True	True	False	22177.674292567597
8727.0	6999.0	True	True	False	11398.463238875478
12890.0	8413.0	True	False	False	68757.62097849212
4130.0	4311.0	True	True	False	12235.869920720163
4384.0	4796.0	True	True	False	19943.605202496357
10058.0	6771.0	True	True	True	26044.464876076752
8465.0	6142.0	True	True	True	26071.049215182935
6097.0	6965.0	True	True	False	16705.485008590764
8309.0	7261.0	True	True	False	26636.45872376531
6350.0	4750.0	True	True	True	36741.46139957013
9827.0	6432.0	True	False	False	48948.103772491326
17157.0	8964.0	True	False	False	69769.54892354312
9040.0	3182.0	True	True	False	10150.476208613118
4635.0	3754.0	True	True	False	16590.778508373354
3642.0	4554.0	True	True	False	16468.195166939302
6563.0	4933.0	True	False	True	30228.790621131957
9557.0	891.0	True	True	False	13163.367973980237
4623.0	5511.0	True	True	True	24863.184844867865
3571.0	4079.0	True	True	False	14101.450532625178
6791.0	5659.0	True	True	True	26670.181450224074
27090.0	2340.0	True	True	False	36412.357127487136
6139.0	6236.0	True	True	True	20964.640745204102
16452.0	995.0	True	True	False	27821.923326870543
6431.0	5052.0	True	True	True	20595.906115749858
14978.0	6452.0	True	True	False	51190.78815764328
5900.0	6198.0	True	True	True	18860.293383919503
19574.0	12190.0	True	False	False	126735.60305619151
10145.0	6463.0	True	False	False	44131.16921722424
13573.0	5746.0	True	False	False	41575.87269628665
2985.0	3869.0	True	True	False	10992.313613642165
10817.0	1651.0	True	True	False	20471.353564011642
6254.0	6002.0	True	False	False	28771.82114734045
19369.0	1867.0	True	True	False	43765.388403226236
10511.0	6087.0	True	True	True	36990.32035175854
8768.0	4998.0	True	True	True	17105.97315419961
8621.0	6073.0	True	False	False	62436.70205342167
8317.0	8199.0	True	False	False	63539.45982375212
6345.0	4669.0	True	True	False	12941.585663474045
12623.0	975.0	True	True	False	20972.271435132727
5306.0	6025.0	True	True	False	34788.49708041795
9498.0	4638.0	True	True	False	18010.08683509777
7029.0	4989.0	True	True	True	28412.440266830978
20047.0	1178.0	True	True	False	21117.0083924886
5569.0	5670.0	True	True	True	21034.055408425796
10789.0	6953.0	True	False	False	115047.35529584084
6388.0	2588.0	True	True	False	20883.41082015744
4194.0	4909.0	True	True	True	12373.714642011468
6109.0	4429.0	True	True	True	10137.430190348046
3778.0	8172.0	True	True	False	34148.25758027743
8405.0	5066.0	True	True	True	16960.25159169166
1178.0	1125.0	False	False	False	-590.3352441478519
12829.0	964.0	True	True	False	26616.028166859633
11758.0	2153.0	True	True	False	20820.149939136252
13325.0	1045.0	True	True	False	28359.517739906634
6582.0	5055.0	True	True	True	22287.95006960064
5856.0	7246.0	True	False	False	63165.80216853748
9992.0	7097.0	True	False	False	50578.11760176102
7211.0	4942.0	True	True	True	28099.335828469295
4635.0	5169.0	True	True	False	16493.30259831736
5399.0	5153.0	True	False	True	22229.612214339857
28992.0	997.0	True	True	False	63488.998809707984
8634.0	8816.0	True	False	False	50069.07673813527
9332.0	7614.0	True	False	False	56217.935912879606
7762.0	2341.0	True	True	False	17243.325572914877
9366.0	8804.0	True	True	False	35306.1532391244
5259.0	2805.0	True	True	False	16287.027818956441
4163.0	5231.0	True	True	True	20082.926831515782
7965.0	3978.0	True	True	False	24559.926458026992
11222.0	4868.0	True	False	False	34691.75962422601
7299.0	5188.0	True	False	False	41756.30159040545
7217.0	5565.0	True	True	False	18162.454482382265
27051.0	1153.0	True	True	False	36080.05288865988
6530.0	3935.0	True	True	False	11385.171069322387
22976.0	1114.0	True	True	False	24483.865710028753
7709.0	5089.0	True	True	True	35939.99280577639
5302.0	6381.0	True	True	True	37131.36503979411
11584.0	4814.0	True	False	False	46983.570342802195
11205.0	1474.0	True	True	False	19290.811986666813
9048.0	4749.0	True	False	False	31143.24265612696
8604.0	7668.0	True	False	False	35400.67533372415
7454.0	7895.0	True	False	False	41686.886927183754
6352.0	6660.0	True	True	True	26837.072023501765
6265.0	6945.0	True	True	False	40587.08297230955
17704.0	6411.0	True	False	False	63791.5187426848
7406.0	5910.0	True	False	False	36964.72061780444
5867.0	5509.0	True	True	True	23425.169020253918
5043.0	5390.0	True	True	True	20542.245134961457
4495.0	5370.0	True	True	False	16583.393969732748
6174.0	6244.0	True	True	True	26034.618824555946
7518.0	4378.0	True	True	False	36054.6993059938
4263.0	3462.0	True	True	False	18609.46522142693
6799.0	5228.0	True	True	True	18381.282977432213
19040.0	1704.0	True	True	False	26079.91066155166
8970.0	4019.0	True	True	False	25231.91947432211
26539.0	1588.0	True	True	False	43782.12669081161
12074.0	5502.0	True	True	True	37138.503427146694
21535.0	1861.0	True	True	False	20145.941561248954
15552.0	2836.0	True	True	False	32376.21445782009
3593.0	4584.0	True	True	False	14203.603317153558
10170.0	3014.0	True	True	False	18446.759220045584
9373.0	6101.0	True	True	True	40962.95598911638
7723.0	4556.0	True	True	True	17434.585123706565
6965.0	4176.0	True	True	False	14291.233175688745
6633.0	3797.0	True	True	False	11666.029688953424
3681.0	4619.0	True	True	False	13410.750018440527
4908.0	2512.0	True	True	False	11268.741510088837
19719.0	1418.0	True	True	False	28970.957539348787
5378.0	4076.0	True	True	False	25077.58261673345
10379.0	3924.0	True	True	False	24242.391296480946
8677.0	7580.0	True	True	False	32392.2142915414
10810.0	3113.0	True	True	False	16610.47061141497
7443.0	6324.0	True	True	True	30839.245815422026
3746.0	3849.0	True	True	False	13726.31596968241
7718.0	5111.0	True	False	False	46755.38809880748
6405.0	5181.0	True	False	False	43300.90092273214
14396.0	8734.0	True	False	False	50525.68737741272
12824.0	3204.0	True	True	False	25587.854236799303
15844.0	1177.0	True	True	False	18525.281480924026
3572.0	4754.0	True	True	False	16296.381567901208
5501.0	6417.0	True	True	True	20824.088359744575
10518.0	5602.0	True	False	False	70155.26799187076
5387.0	5606.0	True	True	False	20101.388178117297
7853.0	7672.0	True	False	False	36020.97657953503
27600.0	2749.0	True	True	False	60595.24426774264
5006.0	5205.0	True	True	False	15071.532758712745
18290.0	1533.0	True	True	False	46239.9473016932
6210.0	5461.0	True	True	True	24902.569050951093
7311.0	4636.0	True	True	True	24936.7840799859
22218.0	1487.0	True	True	False	51871.15031773108
3729.0	5032.0	True	True	False	13717.454523313683
5221.0	5139.0	True	True	True	26965.562995848304
2244.0	2464.0	True	True	False	-243.2619280393847
7233.0	5785.0	True	True	True	22538.039778229155
12751.0	1086.0	True	True	False	15598.788817651992
5468.0	6032.0	True	True	False	15331.960821438106
4982.0	6336.0	True	True	False	24137.038545208306
5138.0	4970.0	True	True	True	17506.9536023845
8145.0	6862.0	True	False	False	48730.50603388148
8552.0	6826.0	True	False	False	62449.00961782268
5687.0	5475.0	True	True	True	19773.268511186387
5557.0	4961.0	True	False	False	28703.39108927084
7307.0	5974.0	True	True	False	34339.2709797811
22726.0	1006.0	True	True	False	34172.62655779143
23233.0	865.0	True	True	False	37202.502762031945
9152.0	8327.0	True	False	False	72008.54103937476
7457.0	5468.0	True	False	False	40457.36124352291
6476.0	4701.0	True	True	True	19763.422459665577
7442.0	6309.0	True	False	False	48342.079301385624
3956.0	5417.0	True	False	True	20691.658966789713
4546.0	6461.0	True	True	False	29718.026698490063
5827.0	4079.0	True	True	True	13603.732628248355
9112.0	7477.0	True	False	False	58124.37763859597
9018.0	5752.0	True	False	False	52468.31334246806
2751.0	2988.0	True	True	False	10494.34955797732
11704.0	4163.0	True	True	False	29657.227330349077
4664.0	2438.0	True	True	False	17958.14891332551
8060.0	6179.0	True	True	True	35785.16364561169
10343.0	6152.0	True	True	True	23493.35292703551
6845.0	4136.0	True	True	True	15473.990114625756
6723.0	3211.0	True	True	False	8131.051041695483
12388.0	1993.0	True	True	False	23385.292511594645
11048.0	7675.0	True	False	False	60675.48958763722
9505.0	7294.0	True	True	False	51271.279628825876
5263.0	4859.0	True	False	False	34918.957263068645
26914.0	1247.0	True	True	False	26982.301283433677
8022.0	7278.0	True	True	False	43671.850913778566
11139.0	8718.0	True	False	False	82666.64565936095
5497.0	2810.0	True	True	False	12872.417151540372
6129.0	3864.0	True	True	False	25348.102882267638
20854.0	1102.0	True	True	False	29031.756907489773
3684.0	4336.0	True	True	False	10024.44674914678
7849.0	6921.0	True	False	False	79038.8679765194
7377.0	5731.0	True	False	False	36738.50758411389
9503.0	7358.0	True	False	False	83234.51668082352
33825.0	1875.0	True	True	False	67214.0062513175
5030.0	5306.0	True	True	False	27182.422280594088
7009.0	6389.0	True	True	True	23534.95249471092
11520.0	7987.0	True	False	False	61886.30777340853
4754.0	5186.0	True	True	True	24002.886093237303
4243.0	1870.0	True	True	False	-329.1687275584309
6378.0	4758.0	True	True	True	29572.05898469409
3902.0	6624.0	True	True	False	23281.170516762108
6994.0	6523.0	True	True	False	18561.21956897497
5752.0	4403.0	True	True	True	17705.843843104813
6141.0	6832.0	True	True	True	19264.966101424696
7073.0	5994.0	True	True	True	22931.389536485418
2062.0	355.0	False	False	False	1118.4469972883037
9328.0	5668.0	True	True	True	40771.942589612714
6871.0	3660.0	True	True	False	18115.19343508239
27300.0	783.0	True	True	False	34501.730829874425
10073.0	6785.0	True	True	False	32240.338946832944
33001.0	2022.0	True	True	False	54789.766139786465
2873.0	5544.0	True	True	False	16423.641783807645
19855.0	4553.0	True	False	False	58769.54016449689
10727.0	4712.0	True	True	True	28256.380350226176
4407.0	5098.0	True	True	True	15710.787653701178
11551.0	1414.0	True	True	False	17936.979902555773
7312.0	3732.0	True	True	False	21674.541059854328
10947.0	7252.0	True	True	False	44003.17054745374
2703.0	304.0	False	False	False	1994.4994313521581
6977.0	7513.0	True	True	False	29498.952052152094
7864.0	7589.0	True	True	False	46000.44209844956
31769.0	3359.0	True	False	False	40030.5349100959
12223.0	6409.0	True	True	False	57162.910707589115
12677.0	5753.0	True	False	False	60804.71901384782
12356.0	1759.0	True	True	False	31025.33618916529
4671.0	6050.0	True	True	True	39923.45909980712
9231.0	7593.0	True	True	False	34982.71044666588
13192.0	8973.0	True	False	False	66440.10660178204
22129.0	1316.0	True	True	False	27745.370276296264
9196.0	1341.0	True	True	False	33002.66948583147
6937.0	5377.0	True	False	False	39338.849790759166
11596.0	806.0	True	True	False	15423.036798005576
6292.0	5192.0	True	True	True	23084.003335057936
19636.0	2106.0	True	True	False	8270.864973290949
7114.0	6389.0	True	False	False	64993.96778466342
24038.0	1309.0	True	True	False	35585.53495102732
9160.0	7027.0	True	False	False	92945.92344708406
6368.0	4999.0	True	True	True	13679.301073670553
10046.0	1318.0	True	True	False	13365.458181444812
15913.0	1055.0	True	True	False	21855.21610526115
6249.0	7388.0	True	True	False	57032.696676226435
8487.0	8579.0	True	True	False	40064.25763655467
13803.0	2449.0	True	True	False	32741.50296924205
7056.0	4384.0	True	True	True	17334.15539819433
7827.0	5161.0	True	True	True	15973.67722930674
6038.0	5505.0	True	True	True	41543.134574979966
9345.0	5201.0	True	True	True	21049.562939571068
30075.0	5341.0	True	False	False	61925.19967691572
10453.0	7022.0	True	True	False	15468.082483713271
11362.0	6505.0	True	True	False	26025.511226899198
9274.0	1721.0	True	True	False	18789.89411554573
2849.0	5076.0	True	True	False	17062.896678796078
7255.0	6539.0	True	True	True	14210.495553218123
7213.0	5135.0	True	True	True	19941.143689616154
4503.0	5144.0	True	True	True	19110.383092548014
7529.0	6189.0	True	True	True	26044.218724788734
1432.0	307.0	False	False	False	1532.7196150262828
8424.0	6099.0	True	True	True	70573.47903021706
13010.0	8721.0	True	False	False	54729.2129229335
13548.0	1716.0	True	True	False	22485.363402592833
2111.0	318.0	False	False	False	-393.9065163077407
8039.0	6858.0	True	True	False	31575.976620466452
12505.0	4625.0	True	True	True	36196.72859918145
6582.0	5497.0	True	True	True	27398.050808899778
8968.0	7001.0	True	False	False	52688.61874524612
5922.0	6093.0	True	True	True	21203.161343295666
4963.0	4015.0	True	True	False	21416.82066129719
9636.0	8282.0	True	False	False	61924.9535256277
9636.0	4266.0	True	True	False	16594.47077769366
8619.0	6001.0	True	False	False	51275.95650329826
8215.0	6240.0	True	True	True	34629.975650932945
4979.0	5133.0	True	True	True	21549.250054252054
4483.0	4225.0	True	True	False	14842.11975827793
12312.0	7817.0	True	False	False	184927.24445189245
10477.0	7966.0	True	False	False	17163.326404308315
5051.0	5827.0	True	True	False	19482.809991322563
1741.0	4824.0	True	True	False	-198.95469619575059
8603.0	6921.0	True	True	True	35718.456646558225
5781.0	3673.0	True	True	False	23370.769585601454
1235.0	312.0	False	False	False	-392.6757598676397
26212.0	1508.0	True	True	False	34131.51929269206
5433.0	4612.0	True	True	True	28543.885054633756
8848.0	5343.0	True	True	True	15648.51137783207
7334.0	4877.0	True	True	True	22215.827742210728
9683.0	5008.0	True	True	True	20160.710638530163
7771.0	6421.0	True	True	True	23641.536002423665
8783.0	5477.0	True	False	False	36739.73834055399
13420.0	1120.0	True	True	False	12432.790951136314
19972.0	10470.0	True	False	False	125951.11890127117
6313.0	1750.0	True	True	False	20587.290820669154
4481.0	4391.0	True	True	True	16026.10745365504
9140.0	6464.0	True	False	False	65331.68735182712
15254.0	7981.0	True	False	False	56533.99416669753
5432.0	4864.0	True	True	True	12035.502772271728
6241.0	4815.0	True	True	False	17463.384824404926
9442.0	5606.0	True	False	False	62501.93214474702
7035.0	6463.0	True	False	False	40118.41091991911
5918.0	5229.0	True	True	True	25469.947769837632
7146.0	1946.0	True	True	False	21744.448025652062
10233.0	7004.0	True	False	False	49258.746697972805
10339.0	6873.0	True	False	False	76251.45079097876
9964.0	7477.0	True	True	False	35618.76537491004
4776.0	5362.0	True	False	False	43043.67282675104
8269.0	5741.0	True	False	False	43488.46820420353
4130.0	6122.0	True	True	False	11042.036173822244
23362.0	4802.0	True	False	False	43119.73357474928
6796.0	6143.0	True	True	True	15806.786656029051
10488.0	4108.0	True	True	False	14242.495220660747
16447.0	2696.0	True	True	False	23541.844730775487
9015.0	2156.0	True	True	False	22332.257301444275
5607.0	4330.0	True	True	True	17115.819205720418
12951.0	7820.0	True	False	False	231025.9653697375
21422.0	1186.0	True	True	False	34481.54642425677
8586.0	6961.0	True	False	False	71355.5016722572
5897.0	5200.0	True	False	False	35713.53362079782
13545.0	2867.0	True	True	False	22060.013976893944
9962.0	7019.0	True	True	False	38046.80167994119
10847.0	6661.0	True	True	False	32253.138813809994
7226.0	3951.0	True	True	False	19431.61052341436
17014.0	7381.0	True	False	False	125743.12106289412
8811.0	7425.0	True	True	False	25728.40662225883
8602.0	1811.0	True	True	False	33299.52793918382
9108.0	6065.0	True	True	True	36117.46788443895
9285.0	6916.0	True	False	False	67684.89366530013
17322.0	4834.0	True	False	False	54774.99706250525
6010.0	8059.0	True	False	False	273.16347422697294
8965.0	4001.0	True	True	False	36864.29089229221
4693.0	4472.0	True	True	True	16529.240686368306
7052.0	5320.0	True	True	True	44183.84559286056
4943.0	3815.0	True	True	False	20507.04550077457
7245.0	9390.0	True	True	False	37756.34316007737
5650.0	3940.0	True	True	False	21479.83539103036
3130.0	6587.0	True	True	False	21789.00140878372
3900.0	4084.0	True	True	False	14802.243249618658
13194.0	5200.0	True	False	False	66126.50986084431
7585.0	3677.0	True	True	False	23965.471097458234
7344.0	4745.0	True	True	True	15480.390048114281
5151.0	5584.0	True	False	False	38239.784289749026
5689.0	4229.0	True	True	True	29558.520663852978
5676.0	6300.0	True	True	True	20725.13554196046
15950.0	1953.0	True	True	False	15179.347022865588
23232.0	6546.0	True	False	False	68311.84099588756
10098.0	5529.0	True	True	True	21437.989672066928
13956.0	6267.0	True	True	True	38731.10226063732
9655.0	4909.0	True	True	True	28465.362793755317
2376.0	471.0	False	False	False	1315.1218764164353
4995.0	3734.0	True	True	False	10226.290805323335
6118.0	5317.0	True	True	True	22186.781890224345
5828.0	4651.0	True	False	False	28147.82763220927
9206.0	8160.0	True	False	False	67174.12974265825
6837.0	4440.0	True	False	False	44468.3964818119
6122.0	5407.0	True	True	True	23436.738130790865
6074.0	8836.0	True	True	False	44317.505742255526
12685.0	7686.0	True	False	False	152336.0754641553
17356.0	8187.0	True	False	False	65950.01938733384
6083.0	3861.0	True	True	False	15522.728069653753
5204.0	4875.0	True	True	True	21905.430968017266
6389.0	5525.0	True	True	True	33403.15763144032
4143.0	4251.0	True	True	False	14375.416916191649
7562.0	6194.0	True	True	False	32094.86353561301
7076.0	5581.0	True	True	False	18573.52713337598
5218.0	4514.0	True	True	True	22640.931016621595
31513.0	1209.0	True	True	False	43024.96532886151
7967.0	6759.0	True	False	False	59538.27063698394
8400.0	4818.0	True	True	True	27994.967682348735
3745.0	4585.0	True	True	True	16266.104959474724
6183.0	5741.0	True	False	False	39116.32902638892
18319.0	7275.0	True	False	False	120200.5325105435
9973.0	2379.0	True	True	False	13761.515603869297
14661.0	1842.0	True	True	False	21678.971783038694
14760.0	4590.0	True	False	False	32257.32338570634
6863.0	6763.0	True	True	False	28864.620182924064
7832.0	8404.0	True	False	False	45618.90760201826
3778.0	5935.0	True	True	False	21880.07738535119
6763.0	4925.0	True	False	False	54015.86649025099
5004.0	4182.0	True	True	False	20238.740596832566
7900.0	5636.0	True	True	True	35604.242448916855
5850.0	6553.0	True	True	True	21890.415739448035
9156.0	6373.0	True	True	True	48170.75800492357
6333.0	7491.0	True	False	False	51865.73498939463
6915.0	4438.0	True	True	True	19918.251619830276
8943.0	7102.0	True	True	False	22702.961141202682
24721.0	1463.0	True	True	False	57144.69551227562
9610.0	7221.0	True	False	False	98769.37061906571
5393.0	6466.0	True	False	False	44786.17779464596
34262.0	2313.0	True	True	False	61011.48609578478
9024.0	7569.0	True	True	False	75220.81534803823
5177.0	4917.0	True	True	True	16828.806803888878
2780.0	4625.0	True	True	False	17092.680984646522
16502.0	1647.0	True	True	False	8030.621316183247
4735.0	6641.0	True	True	False	26246.80123482935
5113.0	4777.0	True	True	True	11023.57482722073
8036.0	6225.0	True	True	True	11256.433945687828
7667.0	6497.0	True	False	False	53895.2523591211
6024.0	4266.0	True	True	False	18786.940300089485
8868.0	4812.0	True	True	True	25971.60409482278
8176.0	5564.0	True	True	True	19944.589807648437
5752.0	4437.0	True	True	True	26689.38125068965
3271.0	6324.0	True	True	False	18652.29554554244
11741.0	7834.0	True	False	False	71382.3321626514
4634.0	5158.0	True	True	True	21059.162839803856
7248.0	5175.0	True	False	False	60398.5693886145
5077.0	4203.0	True	True	False	15526.420338974056
5951.0	7933.0	True	False	False	43006.99628483603
7265.0	6144.0	True	True	True	33038.11527130638
5366.0	6542.0	True	True	False	19950.00513598488
5414.0	5400.0	True	True	True	10319.335992194967
7005.0	5455.0	True	True	True	26445.199172973622
2866.0	4048.0	True	True	False	7152.107369239189
6807.0	5635.0	True	False	False	34570.653190520075
3524.0	4232.0	True	True	False	16641.977976281556
8176.0	6488.0	True	True	True	29209.231986152332
7386.0	7034.0	True	False	False	54940.1645767668
9875.0	6367.0	True	False	False	58019.02488732333
14427.0	1763.0	True	True	False	16624.99353740816
10361.0	7511.0	True	True	False	35994.39224042885
15555.0	6798.0	True	False	False	39973.67396256324
5413.0	3110.0	True	True	False	18940.784855102105
4376.0	3852.0	True	True	False	16614.901334599333
7756.0	4592.0	True	True	True	15765.67939092968
3378.0	312.0	False	False	False	-428.36769663056725
7390.0	4757.0	True	True	True	19054.01444759139
984.0	511.0	False	False	False	-319.56882732564344
8715.0	767.0	True	True	False	18328.11429921985
8063.0	7333.0	True	False	False	74620.69850784501
4625.0	4926.0	True	True	True	19657.331254528875
9594.0	6556.0	True	True	False	22543.455106565598
7867.0	6367.0	True	True	True	4750.901554602241
9980.0	6158.0	True	True	False	22962.158447487942
9087.0	1115.0	True	True	False	9151.840433115209
2598.0	4105.0	True	True	True	13176.167840957287
9202.0	7382.0	True	True	False	28764.190457411827
5358.0	6207.0	True	True	False	39228.574013726124
7053.0	5442.0	True	False	False	52216.99287739945
7369.0	5180.0	True	True	True	23067.01889618454
10364.0	6874.0	True	False	False	34541.361187245675
6427.0	4817.0	True	True	True	23630.951497038797
7738.0	6655.0	True	True	False	42623.49257810058
8274.0	5738.0	True	True	True	24418.38946741538
35104.0	7168.0	True	False	False	78109.15456166714
6448.0	7444.0	True	False	False	64042.59305646539
6514.0	7741.0	True	False	False	36744.661366314394
2898.0	4653.0	True	True	False	11753.65954748861
7489.0	6592.0	True	False	False	83029.96496047874
17086.0	7040.0	True	False	False	74348.45518329469
4657.0	5431.0	True	True	False	36875.36770025311
5535.0	4458.0	True	True	True	17572.675996285892
6510.0	6347.0	True	False	False	52968.98506230112
7906.0	6809.0	True	True	False	21967.214941310336
7922.0	1523.0	True	True	False	15631.280787670656
6161.0	6458.0	True	True	False	18479.005038776228
5295.0	7665.0	True	True	False	30176.360396783653
15409.0	1147.0	True	True	False	23523.875686750012
11762.0	7554.0	True	False	False	33697.308420624446
2758.0	311.0	False	False	False	752.4200320022819
6242.0	6789.0	True	True	False	31946.434308936838
1211.0	346.0	False	False	False	1704.7793653523952
11347.0	6869.0	True	True	False	34542.09964110974
2994.0	3671.0	True	True	False	16965.913071316125
6212.0	4916.0	True	True	True	20715.28949043965
6769.0	3318.0	True	True	False	19577.824388498357
7239.0	6845.0	True	True	True	23129.54132334167
7955.0	7158.0	True	True	False	28538.962028873353
8585.0	5679.0	True	False	False	51036.69745134263
5073.0	4138.0	True	True	True	25040.65992353042
8826.0	4849.0	True	False	False	37565.3297605737
3627.0	6224.0	True	True	False	19682.930988482974
4717.0	6237.0	True	True	False	15615.034802661325
8320.0	2469.0	True	True	False	19556.163075152577
4658.0	6214.0	True	True	False	31539.300078551445
8835.0	6613.0	True	False	False	90491.79510552277
12412.0	6132.0	True	True	True	44302.73666497431
2565.0	307.0	False	False	False	1766.0710360694225
4457.0	4981.0	True	True	False	16208.25940678998
11076.0	1481.0	True	True	False	29217.60112994502
7060.0	5439.0	True	True	True	18039.13268708415
20130.0	6766.0	True	False	False	117904.92559846722
7840.0	1258.0	True	True	False	18336.72959430056
5157.0	4869.0	True	True	True	16586.84008776503
13605.0	8349.0	True	False	False	51741.92089152048
6383.0	4758.0	True	True	True	30287.8669302568
5005.0	5220.0	True	True	False	19315.919418044872
9271.0	2179.0	True	True	False	23097.295504611026
7880.0	3430.0	True	True	False	16574.778674652043
9354.0	6788.0	True	False	False	65183.25812515095
4945.0	4198.0	True	False	True	20519.10691388756
6090.0	4460.0	True	True	True	21093.62402012668
5947.0	5371.0	True	False	False	48934.56545165022
6284.0	850.0	True	True	False	13727.300574834491
7520.0	5667.0	True	True	True	19041.460731902363
11970.0	4368.0	True	True	False	17086.281051157996
6453.0	6902.0	True	True	False	37689.88231231192
19284.0	10391.0	True	False	False	80572.39050088517
7120.0	5660.0	True	True	True	28194.59637693311
10895.0	6558.0	True	False	False	60513.52204011993
5726.0	6198.0	True	True	False	18206.51556293788
3073.0	5288.0	True	True	False	42957.51987594397
852.0	353.0	False	False	False	2122.4981011226564
7417.0	6747.0	True	False	False	69728.44165844374
11827.0	11219.0	True	False	False	94293.35559770658
8127.0	7911.0	True	False	False	84064.04652145156
12819.0	1378.0	True	True	False	14120.404181802733
22020.0	1129.0	True	True	False	24011.25523702999
6529.0	3700.0	True	True	False	18720.971754900074
3998.0	4633.0	True	True	False	20549.629673602063
3295.0	4891.0	True	True	False	14154.1269082615
9588.0	7141.0	True	True	False	26255.170378622035
15059.0	1318.0	True	True	False	8390.740650556781
4773.0	5363.0	True	True	True	14704.521188274643
4483.0	3810.0	True	True	False	31691.42157454792
7611.0	5041.0	True	True	True	20555.783455802568
7141.0	5676.0	True	False	False	67832.09213553621
8479.0	7021.0	True	True	False	23270.339860089218
28895.0	1220.0	True	True	False	24296.544579845387
4771.0	4531.0	True	True	True	15735.402782503197
4480.0	3655.0	True	True	False	23863.318312929856
4867.0	5452.0	True	True	True	11334.956206566269
6189.0	3704.0	True	True	False	17968.241116134337
9496.0	5870.0	True	True	True	22283.27319512826
9098.0	7106.0	True	True	False	31113.458350276516
6751.0	6117.0	True	True	True	33049.19207926729
1012.0	333.0	False	False	False	-104.43260159599782
18045.0	1241.0	True	True	False	35550.82761941647
7810.0	6496.0	True	True	True	32891.162952358325
7733.0	5770.0	True	True	True	24217.776167678927
7630.0	3402.0	True	True	False	20367.477720467123
9286.0	7582.0	True	False	False	64015.024112207124
8219.0	7082.0	True	False	False	43453.76087259268
7708.0	5059.0	True	True	True	21896.56952164854
5229.0	5886.0	True	False	False	45927.33516590756
6512.0	4802.0	True	True	True	15870.53983962628
4758.0	4323.0	True	True	False	15500.328302443915
4937.0	5382.0	True	True	True	20976.702158317094
6469.0	6050.0	True	True	False	14550.184330685985
6468.0	4972.0	True	True	True	14894.30383133821
9165.0	3105.0	True	True	False	19585.45507842698
12020.0	6525.0	True	False	False	63626.843530999286
15689.0	5247.0	True	True	True	30957.152282383697
7787.0	5837.0	True	True	True	24992.414271078465
4657.0	4755.0	True	True	True	15733.925874775075
13646.0	7498.0	True	False	False	75305.49139111718
6055.0	7165.0	True	True	False	30215.990754154904
6503.0	6324.0	True	True	True	18870.38558672833
7918.0	6138.0	True	False	False	52102.040225894016
6682.0	7017.0	True	False	False	51700.32132384506
7880.0	6940.0	True	False	False	51096.26606304352
6869.0	1108.0	True	True	False	30226.821410827793
2193.0	4903.0	True	True	False	20278.370954203816
4542.0	4804.0	True	True	False	13667.731963133605
8353.0	7985.0	True	True	False	18076.54768286322
7419.0	9031.0	True	False	False	54808.473637676
2480.0	4134.0	True	True	False	10888.930072673686
2664.0	3920.0	True	True	False	17712.489927881357
2257.0	4104.0	True	True	False	12573.097185307823
19750.0	5768.0	True	False	False	51712.382736958054
17903.0	1600.0	True	True	False	26755.8420984551
5781.0	3785.0	True	True	False	15617.742466829546
9281.0	8375.0	True	False	False	54949.76447699959
10963.0	2855.0	True	True	False	21687.5870781194
22099.0	1474.0	True	True	False	28192.134864052907
6031.0	4879.0	True	True	True	19255.858503767948
7657.0	4703.0	True	True	True	12264.177318842485
1620.0	1007.0	False	False	False	-206.58538612437647
7235.0	5863.0	True	False	False	39226.604803421964
6229.0	4750.0	True	True	True	26191.663346312827
6311.0	7236.0	True	True	False	30422.019382227805
23592.0	1294.0	True	True	False	43350.3773316242
20303.0	1435.0	True	True	False	37966.55636004661
3394.0	5377.0	True	True	False	12558.574259314631
22708.0	1439.0	True	True	False	54871.48836740917
9857.0	5937.0	True	False	False	58004.0096587541
3413.0	4423.0	True	True	False	10619.148261003558
3485.0	4850.0	True	True	False	16726.407868072478
18034.0	7445.0	True	False	False	66546.69010949478
17307.0	16776.0	True	False	False	23673.043367290247
1593.0	330.0	False	False	False	264.30202785824605
7889.0	7238.0	True	True	False	27015.777858604422
11555.0	8127.0	True	True	False	37487.2998022713
21646.0	11973.0	True	False	False	78714.6867301968
1792.0	344.0	False	False	False	2161.6361559178667
11630.0	9235.0	True	False	False	72215.55427259974
5071.0	4290.0	True	True	True	18212.915496426405
14532.0	1363.0	True	True	False	43425.20732318234
10444.0	1876.0	True	True	False	19656.592800664817
6906.0	4923.0	True	True	True	28060.690076250125
11065.0	8012.0	True	False	False	102841.69752807172
43752.0	1116.0	True	True	False	63005.31152874831
7877.0	8162.0	True	False	False	59156.24383797661
6105.0	5900.0	True	True	False	22971.266045144686
14376.0	1718.0	True	True	False	35036.863730030316
6232.0	7402.0	True	True	False	28408.009543646614
10119.0	6588.0	True	False	False	61474.00436597471
34765.0	2313.0	True	True	False	29840.610039924115
3529.0	4580.0	True	True	True	12157.347659841722
5748.0	4923.0	True	True	True	15293.561220506957
6752.0	5790.0	True	True	True	19949.51283340884
7695.0	6928.0	True	True	False	42845.028737318746
13191.0	1124.0	True	True	False	31329.825332446264
6234.0	1482.0	True	True	False	15655.157462608615
7154.0	7115.0	True	True	False	23345.416002935377
2648.0	4651.0	True	True	False	15236.454121686273
5275.0	4126.0	True	True	False	14661.69086415913
3944.0	4791.0	True	True	True	12975.062238644792
9849.0	5468.0	True	True	True	15265.253822384635
5587.0	5404.0	True	True	True	18396.790508577487
6007.0	6636.0	True	True	False	22063.21394363821
5930.0	1267.0	True	True	False	11749.474975592268
5177.0	5313.0	True	True	True	20673.68992276424
3637.0	5471.0	True	True	False	21054.239814043452
3077.0	3186.0	True	True	False	28164.812071082666
13925.0	6855.0	True	False	False	42185.34328542464
9245.0	4456.0	True	True	False	35072.801818081265
6536.0	5407.0	True	True	True	19399.857007259758
2281.0	4160.0	True	True	False	-163.01660814480292
7133.0	8055.0	True	True	False	27624.26384259033
7543.0	7031.0	True	True	False	39327.526831510244
4449.0	4185.0	True	True	False	15950.046705656801
9216.0	8476.0	True	True	False	45327.21832571434
2618.0	3254.0	True	True	False	7453.642697063921
13496.0	881.0	True	True	False	27249.375430935583
6278.0	4289.0	True	True	False	14442.370066533142
9152.0	6838.0	True	True	False	32565.504798307615
8409.0	4645.0	True	True	True	18975.492186712952
9959.0	5987.0	True	False	False	40069.91911617913
10073.0	11012.0	True	False	False	68533.62330639374
4319.0	5161.0	True	True	False	18208.73092453006
7182.0	5629.0	True	False	False	70741.60035993485
4050.0	4448.0	True	True	False	17346.216811307317
3454.0	4450.0	True	True	True	14117.204215058471
9883.0	5009.0	True	True	True	22121.797950187014
7740.0	5595.0	True	True	True	23820.241837526322
12507.0	6896.0	True	False	False	73407.17265790548
2872.0	649.0	False	False	False	-434.76763011909213
11080.0	6880.0	True	True	False	21774.478482790528
8243.0	7516.0	True	True	False	28680.499019484963
7259.0	6766.0	True	True	False	15738.602749247459
6333.0	3536.0	True	True	False	22994.158114930564
4910.0	5096.0	True	True	True	34586.89917552941
21177.0	1508.0	True	True	False	21248.94548286742
20433.0	7389.0	True	False	False	98891.46165792372
8518.0	8889.0	True	False	False	42577.95458981684
4311.0	4685.0	True	False	False	40813.542157288124
10543.0	8433.0	True	False	False	56128.8291466163
13350.0	1609.0	True	True	False	30050.823239893358
9471.0	1199.0	True	True	False	25883.23578242353
7889.0	7743.0	True	False	False	55950.61561408968
8152.0	5175.0	True	True	True	22130.1670939797
5881.0	6704.0	True	True	False	20777.07346373272
16589.0	1498.0	True	True	False	46828.741182637496
5170.0	3516.0	True	True	False	20356.893215082255
6561.0	5178.0	True	True	True	21851.523835940847
9877.0	7139.0	True	False	False	59113.65966514911
6015.0	2048.0	True	True	False	16890.590777181947
24364.0	1897.0	True	True	False	47966.45243586681
3807.0	4697.0	True	True	False	14055.912544341443
6887.0	3171.0	True	False	False	18645.157158189857
8534.0	7734.0	True	True	False	27222.544940541382
8056.0	6497.0	True	True	True	22373.85686911969
6230.0	3085.0	True	True	False	13896.65266099238
10099.0	3327.0	True	True	False	18185.838854744183
12467.0	2466.0	True	True	False	17421.539105441494
9337.0	7134.0	True	False	False	60806.44207286396
7640.0	7557.0	True	True	False	25695.422349664124
12938.0	1663.0	True	True	False	20560.70648156297
8574.0	3336.0	True	True	False	25941.327486396294
5818.0	4648.0	True	True	True	24461.958245394955
6056.0	5573.0	True	False	False	40157.3028234263
5837.0	4296.0	True	True	False	22594.408423185778
9995.0	8065.0	True	False	False	61898.61533780954
4822.0	5886.0	True	True	True	17511.876628144906
12548.0	802.0	True	True	False	14057.635603357585
5125.0	4677.0	True	True	True	14877.319392464817
8614.0	6070.0	True	True	True	23393.661655387332
9190.0	5988.0	True	True	True	22713.29949529953
1989.0	952.0	False	False	False	-295.4460010996649
6325.0	6565.0	True	True	False	41725.286528114906
5015.0	8036.0	True	True	False	20378.55452842803
9122.0	8161.0	True	False	False	67547.78739787289
8121.0	4329.0	True	True	False	19672.59263438613
35535.0	1770.0	True	True	False	52169.97798138759
3041.0	4594.0	True	True	False	23660.48965160122
6025.0	5447.0	True	True	False	16276.197162283552
12680.0	3864.0	True	True	False	17847.380833716423
14512.0	1281.0	True	True	False	24823.554487496614
8138.0	5251.0	True	False	False	41876.17726767128
4674.0	4061.0	True	True	False	10631.701976692588
9143.0	5052.0	True	True	False	15299.961153995482
12286.0	1251.0	True	True	False	18933.154165173477
6405.0	6257.0	True	True	True	27005.439504507573
6199.0	4945.0	True	True	True	19250.197024143483
2974.0	4761.0	True	True	False	16151.398459257318
6965.0	5709.0	True	True	True	15025.01016527693
7339.0	1393.0	True	True	False	18548.173550709904
6228.0	4195.0	True	True	False	20485.384187428794
14209.0	7928.0	True	False	False	79219.78917321423
11003.0	8014.0	True	False	False	52573.6660937407
4183.0	6203.0	True	True	False	27275.46746746572
7588.0	7490.0	True	True	False	60863.30302039662
6326.0	6791.0	True	True	True	21835.277850931514
7966.0	7214.0	True	False	False	25750.067935604606
6587.0	3966.0	True	True	False	20375.35456168377
12248.0	6517.0	True	False	False	40832.49580646568
7694.0	5633.0	True	False	False	58228.25348214049
1830.0	814.0	False	False	False	-515.5052525897142
10212.0	2926.0	True	True	False	23765.35010029782
11759.0	1493.0	True	True	False	14979.226025705175
4978.0	4114.0	True	True	True	13433.149785650365
9247.0	5070.0	True	True	True	19774.499267626485
4718.0	4474.0	True	True	False	16560.255748658852
3341.0	4613.0	True	True	False	18675.92606919238
8867.0	5935.0	True	False	False	86240.27005883805
3797.0	4695.0	True	False	False	25949.20432761294
7417.0	7056.0	True	True	False	33075.03796450941
15030.0	7173.0	True	False	False	82751.32170243989
8401.0	7622.0	True	False	False	45246.2345519557
26426.0	7105.0	True	False	False	75301.30681922083
9978.0	8268.0	True	False	False	63491.21417130016
6059.0	4028.0	True	True	False	27004.701050643514
8241.0	4836.0	True	True	True	20419.415642239383
7198.0	4579.0	True	True	False	19173.151670993164
2260.0	4441.0	True	True	False	15505.49747949234
8403.0	966.0	True	True	False	15254.915468287787
29384.0	6327.0	True	True	False	78274.81437850473
3087.0	5444.0	True	True	False	15045.686873470626
7330.0	6877.0	True	True	False	25559.54683867698
7047.0	4749.0	True	True	True	19683.915593635058
9018.0	6532.0	True	False	False	49690.00375458418
8570.0	7286.0	True	False	False	68116.39687319953
9808.0	7804.0	True	False	False	54937.21076131056
5326.0	6435.0	True	True	False	16124.567968863117
6967.0	6590.0	True	False	False	57048.696509947746
11898.0	6658.0	True	True	False	30173.898883903454
16996.0	6728.0	True	False	False	45242.04998005935
7609.0	1426.0	True	True	False	17321.35553121728
8375.0	6992.0	True	False	False	58474.15861887266
33322.0	4162.0	True	True	False	50323.35101866013
6848.0	5536.0	True	True	True	21597.98800928005
8266.0	6284.0	True	False	False	56680.20803178152
5418.0	4913.0	True	True	True	17732.182030922973
17469.0	1212.0	True	True	False	26207.90933132216
9825.0	6767.0	True	False	False	64395.0817009103
6646.0	5921.0	True	True	True	26411.476446514855
6706.0	6161.0	True	True	True	29204.062809103907
8434.0	4426.0	True	True	True	14395.109019233265
7992.0	7728.0	True	True	False	49096.5329991675
8148.0	7185.0	True	False	False	49342.43813589967
11113.0	5707.0	True	True	True	20226.925335007596
9064.0	9181.0	True	False	False	151661.37478369195
4959.0	5748.0	True	True	False	34078.84291705574
6132.0	4861.0	True	True	True	15198.300672043144
7056.0	4183.0	True	True	False	13477.210866205978
16098.0	11204.0	True	False	False	135107.9468156222
9703.0	6830.0	True	False	False	54445.64663913424
4246.0	326.0	False	False	False	1701.5793986081328
15794.0	6934.0	True	False	False	51399.5244498844
23829.0	2791.0	True	True	False	17714.70528947354
5651.0	3888.0	True	True	False	24100.608154581318
13561.0	2763.0	True	True	False	30487.003322265133
11808.0	1046.0	True	True	False	21649.925931052312
14921.0	6764.0	True	False	False	86839.4022938792
7449.0	7001.0	True	False	False	68788.14373820662
7114.0	5293.0	True	True	True	16189.798060188466
8792.0	6568.0	True	True	False	16662.40853318723
[truncated: 63,690 more rows]
