# Supplementary material for: Automated analysis of bacterial flow cytometry data with FlowGateNIST
Source: PLoS One. 2021 Aug 18;16(8):e0250753. doi: 10.1371/journal.pone.0250753 (PMC8372958; doi:10.1371/journal.pone.0250753)
Supplement: S1 File — (ZIP) [file pone.0250753.s001.zip › Fig 5.csv]

BL1-A	YL1-A	is_singlet_cluster
1048575.0	1048575.0	False
188425.0	55101.0	False
313.0	32.0	False
104948.0	20648.0	False
603706.0	160495.0	True
201694.0	55450.0	False
18324.0	5060.0	False
3572.0	60.0	False
23948.0	7639.0	False
24601.0	7339.0	True
7225.0	3180.0	True
185.0	-6.0	False
604.0	371.0	True
-14.0	-3.0	False
23935.0	2982.0	False
902948.0	254465.0	False
9350.0	3889.0	False
478.0	57.0	False
-76.0	92.0	False
72776.0	19434.0	False
657752.0	193295.0	False
1048575.0	372397.0	True
-532.0	132.0	False
574660.0	163566.0	True
28394.0	6999.0	True
-455.0	-6.0	False
574830.0	157002.0	False
3763.0	2564.0	False
1935.0	1491.0	False
8.0	-57.0	False
173556.0	49438.0	True
-17.0	-78.0	False
-75.0	-3.0	False
68007.0	16912.0	False
613190.0	170078.0	False
1525.0	785.0	False
648487.0	175789.0	False
64681.0	17764.0	False
182135.0	50193.0	False
83033.0	24163.0	False
13831.0	2524.0	True
-1934.0	658.0	False
329.0	64.0	False
4562.0	-19.0	False
1048575.0	909983.0	False
1048575.0	392548.0	True
65491.0	17335.0	False
1048575.0	568325.0	False
1048575.0	508183.0	False
63857.0	15707.0	True
292939.0	79787.0	False
72201.0	19577.0	True
12187.0	3114.0	False
6514.0	-61.0	False
558971.0	163567.0	False
63610.0	18762.0	True
1048575.0	1048575.0	False
226326.0	60456.0	False
6076.0	1204.0	False
1048575.0	572859.0	False
1048575.0	705820.0	False
285.0	72.0	False
3833.0	1698.0	False
14270.0	2799.0	True
-298.0	-6.0	False
759136.0	211185.0	False
387817.0	107035.0	False
815706.0	225303.0	False
12444.0	4709.0	False
221822.0	59403.0	False
11202.0	3648.0	False
-270.0	49.0	False
1048575.0	490643.0	False
-606.0	249.0	False
196636.0	53873.0	True
-379.0	22.0	False
1048575.0	313183.0	False
4705.0	3797.0	False
-80.0	-12.0	False
1048575.0	751656.0	False
179445.0	49504.0	False
62753.0	16955.0	True
1048575.0	368219.0	False
10671.0	2838.0	True
1048575.0	457175.0	False
-479.0	42.0	False
5658.0	1617.0	False
-208.0	-27.0	False
8466.0	2999.0	True
5521.0	-39.0	False
30964.0	8038.0	False
33875.0	8775.0	False
-503.0	-4.0	False
-308.0	-22.0	False
1048575.0	526082.0	False
191722.0	51252.0	True
26022.0	8397.0	True
-542.0	40.0	False
187812.0	50390.0	False
273809.0	73558.0	False
-250.0	28.0	False
202379.0	50952.0	False
88485.0	22301.0	False
1048575.0	378849.0	False
1048575.0	373041.0	False
53787.0	12662.0	False
1332.0	142.0	False
-69.0	-85.0	False
8365.0	3353.0	False
102275.0	25752.0	False
59113.0	17580.0	True
646491.0	179176.0	False
56146.0	16860.0	False
197431.0	52828.0	False
1048575.0	369136.0	False
82234.0	18498.0	True
31028.0	8349.0	False
12894.0	2712.0	True
633413.0	175619.0	False
182590.0	51048.0	False
-279.0	77.0	False
13899.0	4004.0	False
570192.0	159080.0	True
23755.0	7286.0	True
-373.0	81.0	False
66158.0	18714.0	True
217278.0	60409.0	False
571892.0	159680.0	False
576830.0	161781.0	False
1048575.0	692197.0	False
-221.0	135.0	False
199383.0	54051.0	False
194133.0	55015.0	False
1048575.0	10921.0	False
69884.0	18933.0	True
-485.0	-54.0	False
27956.0	9636.0	False
1048575.0	428235.0	False
7909.0	2273.0	False
196678.0	54878.0	False
2733.0	-78.0	False
10016.0	2442.0	True
-468.0	67.0	False
1048575.0	937982.0	False
174.0	5.0	False
4869.0	1107.0	True
189010.0	54224.0	True
537.0	45.0	False
1048575.0	775082.0	False
-267.0	-108.0	False
28707.0	7462.0	True
9331.0	3147.0	True
258302.0	75481.0	False
723531.0	207108.0	False
-232.0	29.0	False
313.0	-4.0	False
1048575.0	406660.0	False
13294.0	4587.0	False
-235.0	-59.0	False
26619.0	7556.0	True
1048575.0	537254.0	False
-1231.0	99.0	True
4923.0	1475.0	False
13087.0	3670.0	False
1048575.0	555113.0	False
41333.0	9566.0	False
26231.0	7338.0	True
219772.0	64457.0	False
738615.0	206666.0	False
1048575.0	317641.0	False
1048575.0	372181.0	True
1048575.0	333470.0	False
-114.0	159.0	False
1048575.0	369155.0	False
72810.0	18218.0	True
2103.0	708.0	True
567170.0	159758.0	False
3241.0	1292.0	True
546506.0	154261.0	False
1048575.0	377553.0	True
743778.0	205352.0	False
191269.0	51890.0	True
249970.0	65608.0	False
9213.0	2880.0	False
1048575.0	150059.0	False
1048575.0	598629.0	False
236389.0	61277.0	False
498.0	245.0	False
1281.0	227.0	False
132089.0	38041.0	False
1048575.0	1019461.0	False
4196.0	1499.0	False
1332.0	370.0	True
10116.0	2917.0	True
1048575.0	380923.0	False
1048575.0	494671.0	False
560381.0	162283.0	False
119.0	10.0	False
447451.0	122998.0	False
487988.0	132385.0	False
8745.0	3162.0	True
29290.0	7133.0	True
531.0	51.0	False
1048575.0	375157.0	True
540419.0	155634.0	False
186537.0	51654.0	True
205669.0	60991.0	False
243413.0	54883.0	False
204300.0	52395.0	True
28409.0	7993.0	True
52.0	41.0	False
1018832.0	283339.0	False
-136.0	66.0	False
27173.0	8580.0	False
1048575.0	383244.0	False
9460.0	3031.0	True
-135.0	54.0	False
36851.0	10930.0	False
547746.0	162143.0	True
60162.0	17431.0	False
20469.0	5989.0	False
-52.0	-49.0	False
209810.0	59061.0	False
1048575.0	369921.0	False
1048575.0	626299.0	False
1048575.0	769999.0	False
1048575.0	503515.0	False
115457.0	30656.0	False
242603.0	66213.0	False
6848.0	-13.0	False
84273.0	21701.0	False
24077.0	5308.0	False
11446.0	2878.0	False
-307.0	-80.0	False
-134.0	-26.0	False
5937.0	2884.0	True
-187.0	96.0	False
1048575.0	501323.0	False
582017.0	161099.0	True
72380.0	18168.0	False
1048575.0	377320.0	False
416.0	-109.0	False
11116.0	2760.0	False
3372.0	1281.0	False
8261.0	2131.0	False
1048575.0	416035.0	False
24561.0	6633.0	False
737.0	299.0	False
27090.0	7092.0	True
1048575.0	380782.0	True
219611.0	57484.0	False
10103.0	3218.0	True
239553.0	64054.0	False
1048575.0	338943.0	False
1048575.0	768216.0	False
1048575.0	825749.0	False
304.0	-60.0	False
5190.0	975.0	True
326875.0	87547.0	False
588911.0	159850.0	False
3421.0	1470.0	False
1048575.0	389776.0	True
687.0	-61.0	False
9679.0	3195.0	True
12781.0	157.0	False
602473.0	163576.0	False
3918.0	726.0	True
145683.0	38649.0	False
81827.0	23690.0	False
764646.0	217994.0	False
1048575.0	357812.0	False
4413.0	1481.0	False
-349.0	47.0	False
-604.0	109.0	False
14379.0	-52.0	False
197696.0	57386.0	False
-479.0	32.0	False
1048575.0	372887.0	False
832360.0	237441.0	False
6075.0	1916.0	False
964.0	753.0	False
553045.0	158117.0	False
571557.0	160017.0	True
59301.0	15544.0	False
809605.0	236288.0	False
1048575.0	368296.0	True
182618.0	50786.0	True
120846.0	35312.0	False
1048575.0	682351.0	False
3120.0	2.0	False
1048575.0	425489.0	False
8096.0	-52.0	False
557972.0	156248.0	True
1048575.0	371504.0	True
10113.0	2431.0	False
1048575.0	972144.0	False
1509.0	848.0	False
487.0	344.0	False
185817.0	52849.0	False
1048575.0	380955.0	True
11861.0	2131.0	False
699966.0	191625.0	False
184938.0	53046.0	False
9964.0	-113.0	False
61478.0	16335.0	False
-197.0	87.0	False
80042.0	23852.0	False
890787.0	237748.0	False
11456.0	7071.0	False
-443.0	-47.0	False
2767.0	1095.0	True
-9.0	23.0	False
194097.0	54636.0	True
1048575.0	387021.0	False
1048575.0	377241.0	False
5518.0	2096.0	False
657258.0	178243.0	False
29072.0	6401.0	False
783.0	119.0	False
569742.0	158816.0	True
183.0	-23.0	False
1358.0	547.0	False
1048575.0	362764.0	False
1216.0	-41.0	False
6549.0	-99.0	False
7684.0	-41.0	False
1048575.0	613094.0	False
-176.0	-13.0	False
774445.0	204708.0	False
27093.0	8194.0	True
663353.0	184183.0	False
68925.0	18625.0	True
186225.0	52755.0	False
1847.0	611.0	False
638943.0	173033.0	False
3650.0	2755.0	False
872.0	560.0	False
64909.0	18426.0	False
12.0	-54.0	False
61037.0	16116.0	False
10526.0	2561.0	True
1048575.0	367247.0	True
631590.0	177554.0	False
-1647.0	99.0	True
70984.0	16389.0	True
4669.0	49.0	False
525815.0	156054.0	False
20176.0	2854.0	False
30610.0	6582.0	True
27873.0	7982.0	True
560169.0	154218.0	True
96660.0	26813.0	False
1048575.0	392683.0	False
82193.0	20348.0	False
-16.0	-14.0	False
1048575.0	473636.0	False
3241.0	824.0	False
555567.0	156081.0	True
243631.0	66037.0	False
-41.0	0.0	False
580226.0	150316.0	False
2160.0	6.0	False
1048575.0	354356.0	False
531372.0	150087.0	False
1048575.0	555043.0	False
87744.0	22454.0	False
567.0	135.0	False
65545.0	49.0	False
1048575.0	523906.0	False
6143.0	1064.0	False
12974.0	-150.0	False
37687.0	9941.0	False
111.0	46.0	False
1048575.0	504597.0	False
1048575.0	1048575.0	False
8061.0	3808.0	False
216.0	48.0	False
64624.0	18859.0	True
91033.0	25567.0	False
13669.0	2593.0	False
8066.0	2918.0	True
1048575.0	590523.0	False
101661.0	28128.0	False
9894.0	4145.0	False
4354.0	670.0	True
66184.0	17418.0	True
1048575.0	366278.0	False
755169.0	226017.0	False
1048575.0	583016.0	False
426729.0	111675.0	False
-132.0	-6.0	False
708675.0	195941.0	False
1048575.0	464262.0	False
1048575.0	380428.0	True
28554.0	6408.0	True
26800.0	7288.0	False
-397.0	-1.0	False
1048575.0	586643.0	False
1048575.0	311448.0	False
1048575.0	375450.0	False
-114.0	50.0	False
-258.0	59.0	False
254049.0	73947.0	False
1048575.0	501128.0	False
1048575.0	403333.0	False
20131.0	2578.0	True
56958.0	12555.0	False
1048575.0	490395.0	False
1048575.0	322023.0	False
67917.0	18844.0	False
1048575.0	442937.0	False
1048575.0	333233.0	False
71125.0	18296.0	False
94.0	130.0	False
196.0	102.0	False
4141.0	664.0	False
6792.0	75.0	False
1048575.0	453593.0	False
63264.0	16323.0	False
33.0	-48.0	False
11150.0	2889.0	False
-673.0	8.0	False
178013.0	46825.0	False
3550.0	1211.0	False
619928.0	175906.0	False
257370.0	72317.0	False
280443.0	72140.0	False
29405.0	6715.0	True
651295.0	181825.0	False
75519.0	20051.0	False
612.0	429.0	False
-113.0	-30.0	False
1543.0	1347.0	True
1048575.0	393939.0	False
191478.0	53878.0	True
1048575.0	1048575.0	False
553296.0	155487.0	True
68486.0	17252.0	False
55955.0	12056.0	False
3228.0	1305.0	True
86.0	42.0	False
317.0	6.0	False
19695.0	5276.0	False
87.0	-5.0	False
595078.0	168465.0	False
1048575.0	328491.0	False
70811.0	21778.0	False
-246.0	21.0	False
21203.0	-20.0	False
28905.0	7296.0	False
-627.0	-37.0	False
3353.0	1515.0	True
1048575.0	736999.0	False
214355.0	68940.0	True
1048575.0	554430.0	False
502.0	468.0	False
32630.0	7613.0	True
4572.0	89.0	False
1048575.0	355371.0	False
1048575.0	363417.0	False
903757.0	262178.0	False
172663.0	46068.0	False
1748.0	795.0	False
41034.0	10363.0	False
1048575.0	387850.0	True
193780.0	55246.0	False
71885.0	20608.0	False
1048575.0	407644.0	False
1048575.0	559242.0	False
71770.0	18150.0	False
1048575.0	612177.0	False
1048575.0	556673.0	False
60571.0	17793.0	False
1048575.0	381670.0	False
704304.0	194766.0	False
53127.0	15175.0	False
1048575.0	762218.0	False
3461.0	764.0	True
1538.0	32.0	False
50087.0	14782.0	False
285.0	-66.0	False
246438.0	69537.0	False
1048575.0	433741.0	False
179008.0	52686.0	False
1048575.0	1048575.0	False
10368.0	2688.0	False
-324.0	42.0	False
-860.0	306.0	False
3622.0	1571.0	False
-982.0	-94.0	False
821614.0	227530.0	False
3439.0	1313.0	False
11.0	4.0	False
2792.0	1337.0	True
30121.0	7261.0	False
436.0	-84.0	False
279596.0	73761.0	False
540183.0	155702.0	True
181.0	-16.0	False
-189.0	-2.0	False
548550.0	154881.0	True
557386.0	159053.0	False
630007.0	174020.0	False
188186.0	52352.0	True
29654.0	8341.0	False
1048575.0	375955.0	False
168.0	-206.0	False
642306.0	178660.0	False
2331.0	43.0	False
129213.0	36995.0	False
2449.0	1171.0	True
365135.0	107936.0	False
5757.0	2781.0	False
24462.0	7296.0	False
41045.0	11930.0	False
576273.0	168937.0	False
1048575.0	785660.0	False
1048575.0	377126.0	False
760190.0	214837.0	False
739314.0	196462.0	False
1048575.0	492058.0	False
1048575.0	362281.0	False
608917.0	165071.0	False
16364.0	4669.0	False
372591.0	106041.0	False
1048575.0	753413.0	False
166654.0	47381.0	False
11281.0	2477.0	False
-1104.0	329.0	False
1048575.0	934735.0	False
936.0	-188.0	False
721060.0	201144.0	False
3050.0	297.0	False
552357.0	156735.0	True
1048575.0	521532.0	False
9197.0	6722.0	False
1048575.0	309673.0	False
4431.0	599.0	True
1048575.0	547163.0	False
1048575.0	383621.0	True
15321.0	-80.0	False
573724.0	157046.0	True
780952.0	212545.0	False
-596.0	17.0	False
1048575.0	585466.0	False
646378.0	180714.0	False
1048575.0	472314.0	False
215927.0	60773.0	False
29799.0	7900.0	True
26542.0	6713.0	True
429.0	559.0	False
-603.0	-8.0	False
4479.0	1690.0	False
1014.0	12.0	False
1048575.0	750367.0	False
27286.0	6335.0	True
632911.0	180088.0	False
25644.0	7781.0	True
71879.0	20316.0	False
198275.0	54628.0	False
411892.0	112742.0	False
4417.0	1413.0	True
299.0	-8.0	False
3469.0	40.0	False
201737.0	50783.0	False
1048575.0	381474.0	True
585014.0	169737.0	False
3866.0	74.0	False
3412.0	1218.0	True
235.0	-111.0	False
531841.0	149573.0	False
7860.0	4826.0	False
5083.0	2693.0	False
37016.0	10688.0	False
104411.0	204.0	True
560661.0	164414.0	False
1048575.0	392929.0	False
596852.0	160657.0	True
10145.0	3302.0	False
761.0	32.0	False
1048575.0	375879.0	False
5289.0	4279.0	False
1351.0	1173.0	False
749862.0	210308.0	False
1048575.0	534846.0	False
1048575.0	379568.0	False
186224.0	50489.0	True
364.0	174.0	False
86042.0	24139.0	False
185.0	188.0	False
4748.0	1167.0	False
-150.0	27.0	False
31054.0	10853.0	False
-73.0	139.0	False
617.0	103.0	False
1048575.0	365583.0	False
1048575.0	457455.0	False
78334.0	18578.0	True
639372.0	173855.0	False
271681.0	70291.0	False
1048575.0	883566.0	False
699780.0	190905.0	False
183476.0	51595.0	True
1048575.0	586448.0	False
834.0	378.0	False
809429.0	211316.0	False
1048575.0	434065.0	False
1048575.0	922646.0	False
88313.0	26475.0	False
1048575.0	531145.0	False
1048575.0	468982.0	False
186716.0	51190.0	False
1048575.0	481154.0	False
9712.0	2887.0	False
-45.0	191.0	False
29600.0	8583.0	False
64602.0	17389.0	False
8983.0	2669.0	True
1048575.0	362696.0	False
1048575.0	528555.0	False
576690.0	157398.0	False
6646.0	4458.0	False
1048575.0	564723.0	False
125.0	183.0	False
46135.0	11625.0	False
268.0	211.0	False
105.0	64.0	False
1048575.0	554910.0	False
-636.0	195.0	False
540215.0	157146.0	True
565640.0	155030.0	False
248220.0	67023.0	False
590439.0	161648.0	False
1048575.0	645746.0	False
193722.0	52538.0	False
286331.0	78292.0	False
548454.0	163812.0	True
1048575.0	379665.0	True
67984.0	17629.0	True
-195.0	39.0	False
89966.0	24194.0	False
26707.0	6512.0	True
188942.0	51859.0	True
1048575.0	359043.0	False
33296.0	9911.0	False
20657.0	3945.0	False
638592.0	183667.0	False
24905.0	7127.0	True
196022.0	51638.0	False
24787.0	7579.0	False
1048575.0	378392.0	False
-210.0	59.0	False
-631.0	-37.0	False
27999.0	7003.0	True
4410.0	329.0	True
1048575.0	366221.0	True
197206.0	48249.0	False
184476.0	53011.0	False
542876.0	152507.0	False
7271.0	2484.0	True
34.0	-7.0	False
140547.0	-106.0	False
1048575.0	571147.0	False
1048575.0	601514.0	False
570326.0	157466.0	True
63653.0	16713.0	False
199001.0	55505.0	False
65328.0	16814.0	False
7549.0	2028.0	False
262.0	-64.0	False
847.0	7.0	False
1048575.0	354183.0	False
-372.0	1.0	False
35929.0	9903.0	False
9953.0	2958.0	False
13328.0	3147.0	False
575241.0	157185.0	False
8952.0	2315.0	False
28924.0	7354.0	True
1048575.0	369538.0	True
26656.0	7620.0	True
281532.0	77680.0	False
138958.0	38678.0	False
951.0	190.0	True
12899.0	3258.0	True
219328.0	56275.0	False
34064.0	7739.0	False
1048575.0	769157.0	False
1957.0	78.0	False
282.0	44.0	False
61805.0	17127.0	True
1048575.0	314753.0	False
1048575.0	503288.0	False
807081.0	234568.0	False
505.0	227.0	False
28821.0	6654.0	False
1048575.0	379489.0	False
6591.0	3450.0	False
64678.0	18096.0	True
1048575.0	598566.0	False
272401.0	78362.0	False
1048575.0	575398.0	False
67015.0	16747.0	False
264731.0	66152.0	False
1048575.0	762575.0	False
1048575.0	339764.0	False
1300.0	399.0	True
436677.0	122935.0	False
1048575.0	365777.0	True
190823.0	56217.0	False
499.0	90.0	False
64701.0	19046.0	False
1048575.0	887360.0	False
1048575.0	361896.0	False
220.0	-68.0	False
18362.0	2775.0	False
190151.0	50022.0	False
185247.0	51939.0	False
6377.0	2640.0	False
9819.0	3532.0	True
58364.0	17441.0	True
1048575.0	36283.0	False
1048575.0	368790.0	True
6081.0	2031.0	False
-92.0	298.0	True
1048575.0	538406.0	False
1048575.0	752212.0	False
-258.0	56.0	False
191619.0	50801.0	True
-362.0	-7.0	False
276783.0	78334.0	False
307.0	-2.0	False
32565.0	9293.0	False
1048575.0	670637.0	False
1754.0	440.0	False
10517.0	2713.0	False
10380.0	2914.0	False
-175.0	-73.0	False
226415.0	61473.0	False
69697.0	16902.0	False
1048575.0	949879.0	False
-248.0	-31.0	False
9218.0	2583.0	True
2463.0	1473.0	False
483.0	30.0	False
1048575.0	581220.0	False
1791.0	777.0	False
1091.0	618.0	False
39486.0	11309.0	False
73727.0	22137.0	False
34728.0	9648.0	False
38686.0	9828.0	False
16543.0	4089.0	False
184302.0	49748.0	False
525.0	-49.0	False
22830.0	-34.0	False
187622.0	52143.0	True
1048575.0	629888.0	False
291782.0	81917.0	False
12591.0	4491.0	False
232349.0	62820.0	False
392.0	-52.0	False
28053.0	6922.0	False
324.0	411.0	False
57.0	-62.0	False
1048575.0	388873.0	False
8296.0	-34.0	False
41473.0	13309.0	False
-937.0	3.0	False
714564.0	200744.0	False
31163.0	6830.0	True
1048575.0	519003.0	False
-447.0	-69.0	False
6448.0	22.0	False
751101.0	209330.0	False
1048575.0	572031.0	False
34767.0	10694.0	False
4406.0	1203.0	True
3179.0	1115.0	False
60806.0	16816.0	False
1048575.0	428315.0	False
1048575.0	379250.0	False
-776.0	61.0	False
201860.0	54934.0	False
2872.0	5.0	False
710512.0	209345.0	False
475.0	-73.0	False
1048575.0	377564.0	False
1048575.0	394090.0	False
-221.0	-20.0	False
427.0	5.0	True
8313.0	2390.0	True
1676.0	587.0	True
27256.0	7398.0	True
417.0	128.0	False
185009.0	52385.0	False
369.0	14.0	False
7772.0	2379.0	True
11875.0	3279.0	False
534701.0	144717.0	False
364.0	256.0	False
89513.0	25859.0	False
343403.0	94324.0	False
34631.0	8669.0	False
1038269.0	159178.0	False
-818.0	-1491.0	True
25645.0	6368.0	True
1048575.0	447899.0	False
665456.0	184182.0	False
27358.0	7248.0	False
1048575.0	388741.0	False
1048575.0	385461.0	False
4958.0	-100.0	False
1048575.0	495262.0	False
223872.0	61607.0	False
10288.0	2721.0	True
224213.0	58202.0	False
85880.0	22990.0	False
-614.0	-9.0	False
3161.0	1089.0	False
252591.0	68161.0	False
-398.0	-84.0	False
8879.0	3324.0	False
65500.0	17638.0	True
5807.0	1011.0	True
70819.0	22405.0	False
568034.0	161032.0	True
1048575.0	451212.0	False
1048575.0	401562.0	False
686.0	246.0	False
255.0	31.0	False
19252.0	4728.0	False
1048575.0	1048575.0	False
179.0	-114.0	False
177840.0	52883.0	True
923918.0	248521.0	False
1236.0	9.0	True
30620.0	8437.0	False
311.0	38.0	False
63217.0	18603.0	False
567866.0	161230.0	False
-292.0	45.0	False
-717.0	25.0	False
59586.0	18777.0	True
1048575.0	524018.0	False
7433.0	60.0	False
10974.0	3866.0	False
508.0	-148.0	False
1048575.0	370916.0	False
44614.0	12159.0	False
1048575.0	435087.0	False
194173.0	53233.0	False
24206.0	7322.0	False
1048575.0	382456.0	False
126808.0	37116.0	False
135831.0	34944.0	False
4446.0	1041.0	True
1048575.0	442489.0	False
6634.0	3799.0	False
1048575.0	342836.0	False
10363.0	555.0	True
2848.0	581.0	True
12267.0	3101.0	True
11627.0	2499.0	False
-93.0	-31.0	False
296180.0	80187.0	False
1294.0	139.0	False
1048575.0	365396.0	False
26071.0	6823.0	True
631530.0	171164.0	False
11193.0	2843.0	False
69439.0	18810.0	False
30595.0	7696.0	True
14479.0	2917.0	True
5280.0	1645.0	False
582032.0	168969.0	False
1048575.0	397813.0	False
8804.0	2023.0	True
25138.0	6528.0	True
105454.0	28290.0	False
-185.0	17.0	False
-350.0	-47.0	False
638259.0	180880.0	False
2003.0	120.0	False
583039.0	162283.0	False
327.0	453.0	True
552510.0	155966.0	True
623031.0	177924.0	False
1071.0	155.0	False
13310.0	2454.0	True
1048575.0	893719.0	False
30777.0	8906.0	False
1048575.0	385452.0	True
197718.0	51835.0	False
331462.0	92261.0	False
1036.0	-54.0	False
1048575.0	388283.0	False
547105.0	160922.0	True
10340.0	2310.0	False
1048575.0	587839.0	False
673557.0	194073.0	False
800797.0	225485.0	False
82.0	388.0	False
665769.0	191744.0	False
25410.0	8522.0	False
81975.0	22509.0	False
1048575.0	417199.0	False
190844.0	54540.0	True
69928.0	18967.0	True
-361.0	76.0	False
9064.0	2733.0	False
186454.0	49366.0	False
4715.0	2048.0	False
4702.0	1613.0	True
-250.0	-39.0	False
5661.0	917.0	False
202102.0	54265.0	False
372.0	106.0	False
296.0	-15.0	False
-324.0	-59.0	False
1048575.0	365214.0	False
28089.0	6864.0	True
1048575.0	364368.0	True
6713.0	2512.0	False
1932.0	654.0	False
714073.0	198063.0	False
1004419.0	278775.0	False
565626.0	155520.0	True
83853.0	19459.0	False
184080.0	53096.0	True
765598.0	208215.0	False
551.0	304.0	False
1048575.0	378166.0	False
193577.0	50751.0	False
3954.0	660.0	False
3935.0	652.0	False
1048575.0	337769.0	False
233199.0	71243.0	False
176911.0	50730.0	False
-43.0	-35.0	False
538488.0	161243.0	False
23134.0	6718.0	True
559836.0	155722.0	True
5.0	23.0	False
1048575.0	373282.0	True
174.0	28.0	False
1048575.0	358347.0	True
663247.0	185776.0	False
1048575.0	1048575.0	False
706899.0	185303.0	False
8638.0	6337.0	False
253673.0	69737.0	False
-250.0	-18.0	False
-346.0	-82.0	False
-147.0	20.0	False
1048575.0	454943.0	False
13350.0	3974.0	False
1048575.0	585536.0	False
1048575.0	954798.0	False
10253.0	2530.0	False
9142.0	2903.0	False
1048575.0	542695.0	False
1048575.0	385960.0	False
250474.0	65503.0	False
162804.0	43890.0	False
-148.0	252.0	False
135.0	59.0	False
9934.0	2969.0	False
-298.0	34.0	False
39569.0	10017.0	False
1048575.0	389167.0	False
7414.0	1843.0	False
41136.0	12102.0	False
441.0	7.0	False
-278.0	-34.0	False
1048575.0	365421.0	True
3221.0	1218.0	True
4437.0	914.0	False
568.0	-72.0	False
-282.0	48.0	False
1048575.0	428963.0	False
29175.0	7408.0	False
379.0	10.0	False
2627.0	604.0	False
271709.0	77244.0	False
350.0	-13.0	False
2674.0	1230.0	False
554232.0	159802.0	False
1048575.0	560210.0	False
852.0	106.0	False
771293.0	210521.0	False
89128.0	26921.0	False
606644.0	163064.0	False
-199.0	43.0	False
217656.0	59349.0	False
14.0	103.0	False
1048575.0	388689.0	False
1048575.0	391823.0	False
11298.0	3058.0	False
10161.0	2483.0	False
2918.0	817.0	True
81172.0	21522.0	False
13058.0	169.0	False
11014.0	2780.0	False
1048575.0	372875.0	False
298.0	61.0	False
173919.0	50157.0	False
252123.0	72778.0	False
1048575.0	741178.0	False
564279.0	155863.0	False
4464.0	3062.0	False
334.0	316.0	False
251.0	-35.0	False
1048575.0	390909.0	False
35184.0	8607.0	False
-736.0	41.0	False
4105.0	1880.0	False
1048575.0	463034.0	False
1048575.0	384073.0	False
3783.0	1436.0	True
1048575.0	551691.0	False
1048575.0	511933.0	False
11131.0	3241.0	True
603068.0	167598.0	False
6468.0	4268.0	False
67738.0	17318.0	True
-346.0	-17.0	False
1048575.0	578455.0	False
193185.0	54611.0	False
92933.0	25135.0	False
274360.0	75471.0	False
1048575.0	379518.0	False
16873.0	4028.0	False
1048575.0	387349.0	False
825524.0	232679.0	False
1048575.0	781785.0	False
1048575.0	609702.0	False
-96.0	-28.0	False
198754.0	54305.0	False
1048575.0	545817.0	False
138035.0	38465.0	False
577458.0	165826.0	False
1048575.0	907655.0	False
510.0	292.0	False
129697.0	36918.0	False
1048575.0	417731.0	False
1048575.0	369146.0	False
200918.0	57562.0	False
28002.0	6768.0	True
292689.0	79092.0	False
1048575.0	589360.0	False
1048575.0	692964.0	False
1048575.0	445743.0	False
-336.0	-149.0	False
1048575.0	389366.0	False
1048575.0	1022636.0	False
12425.0	2866.0	False
-317.0	8.0	False
1048575.0	755851.0	False
549344.0	156787.0	False
67446.0	17482.0	False
10835.0	3266.0	False
1048575.0	527620.0	False
-686.0	-5.0	False
79697.0	22066.0	False
1048575.0	541777.0	False
1048575.0	450285.0	False
6222.0	1271.0	True
629830.0	178293.0	False
1048575.0	305386.0	False
6291.0	4625.0	False
742634.0	209075.0	False
-723.0	-3.0	False
577931.0	158729.0	True
21.0	68.0	False
2379.0	1405.0	True
288.0	21.0	False
155.0	-1.0	False
57591.0	16943.0	True
592.0	-8.0	False
210107.0	59476.0	False
320.0	62.0	False
760587.0	205811.0	False
1048575.0	394360.0	False
674951.0	179274.0	False
570133.0	159013.0	False
4476.0	1825.0	False
313.0	78.0	False
1048575.0	389815.0	False
608865.0	179749.0	False
3392.0	855.0	False
-589.0	31.0	False
26.0	-61.0	False
-283.0	-8.0	False
1048575.0	1048575.0	False
129.0	-138.0	False
1048575.0	531733.0	False
572757.0	159037.0	False
8003.0	3170.0	True
41849.0	11682.0	False
37450.0	10949.0	False
552071.0	155236.0	False
388.0	129.0	False
28046.0	7150.0	True
1048575.0	360594.0	False
8129.0	2509.0	False
24660.0	7081.0	False
9607.0	2420.0	True
569461.0	163862.0	False
72234.0	22108.0	False
1048575.0	384904.0	True
-155.0	-6.0	False
195164.0	52425.0	True
565423.0	162968.0	False
2762.0	698.0	True
26111.0	8568.0	False
-207.0	-28.0	False
561885.0	157339.0	True
72396.0	19672.0	False
1048575.0	721747.0	False
843079.0	232060.0	False
79.0	51.0	False
1048575.0	429406.0	False
1048575.0	450750.0	False
179425.0	54058.0	True
843.0	415.0	False
-339.0	169.0	False
210928.0	61301.0	False
1048575.0	393419.0	True
65806.0	18937.0	False
-312.0	-1.0	False
1048575.0	374294.0	False
8616.0	2762.0	False
1088.0	122.0	False
1048575.0	320941.0	False
26662.0	7490.0	True
1048575.0	377075.0	False
717.0	786.0	True
1048575.0	375121.0	False
2730.0	1841.0	False
1048575.0	379761.0	False
26760.0	7915.0	True
554826.0	159857.0	False
1048575.0	408543.0	False
1048575.0	361176.0	False
7335.0	2580.0	False
1048575.0	788977.0	False
565687.0	162098.0	True
378.0	571.0	False
4286.0	1412.0	False
195164.0	55621.0	False
111731.0	27668.0	False
-379.0	-17.0	False
38447.0	8314.0	False
1048575.0	395113.0	False
158.0	70.0	False
5301.0	1847.0	False
216293.0	62989.0	False
390257.0	109039.0	False
1048575.0	1012539.0	False
-273.0	39.0	False
783.0	-87.0	False
553113.0	158653.0	True
1048575.0	861086.0	False
35406.0	10847.0	False
24691.0	7873.0	True
63797.0	17873.0	True
1048575.0	401534.0	False
31628.0	8271.0	False
1048575.0	537410.0	False
-1039.0	49.0	False
26514.0	7823.0	True
650444.0	184643.0	False
34777.0	8224.0	False
-14.0	10.0	False
24609.0	7695.0	False
26478.0	6859.0	False
522.0	284.0	False
1048575.0	1048575.0	False
4205.0	2048.0	False
59261.0	14388.0	False
35488.0	10091.0	False
1048575.0	401239.0	False
6255.0	3452.0	False
178412.0	50855.0	False
516000.0	143012.0	False
4315.0	3022.0	False
25744.0	7687.0	True
531547.0	157272.0	False
639.0	304.0	False
199443.0	57098.0	False
1048575.0	532655.0	False
186244.0	50358.0	False
1580.0	222.0	False
567247.0	157701.0	False
68696.0	19091.0	False
1048575.0	435925.0	False
572406.0	165976.0	False
10599.0	2897.0	True
286303.0	79621.0	False
352.0	37.0	False
-371.0	31.0	False
-262.0	-31.0	False
2501.0	1136.0	True
580230.0	158609.0	False
31980.0	9598.0	False
2687.0	1183.0	False
225703.0	60404.0	False
1048575.0	756722.0	False
23052.0	5206.0	False
4150.0	137.0	False
1048575.0	285978.0	False
3743.0	1220.0	True
1048575.0	370670.0	True
1048575.0	564826.0	False
630234.0	176111.0	False
60307.0	4635.0	False
22376.0	6772.0	True
1048575.0	376044.0	False
73217.0	20288.0	False
-52.0	95.0	False
863558.0	241221.0	False
560287.0	155727.0	False
3018.0	2234.0	False
802532.0	223247.0	False
31885.0	10806.0	False
1048575.0	538601.0	False
69766.0	18824.0	False
-230.0	-20.0	False
566097.0	162676.0	True
568822.0	158116.0	True
748183.0	198678.0	False
7658.0	4924.0	False
-518.0	-181.0	False
739540.0	194804.0	False
1048575.0	994318.0	False
1048575.0	378224.0	False
258682.0	72171.0	False
1048575.0	437175.0	False
12102.0	3169.0	True
1048575.0	875303.0	False
12152.0	3064.0	True
-184.0	28.0	False
88188.0	24576.0	False
649.0	82.0	False
157.0	46.0	False
1048575.0	434106.0	False
4428.0	470.0	True
1048575.0	720576.0	False
-28.0	-41.0	False
1048575.0	531045.0	False
38379.0	19793.0	False
330.0	-41.0	False
1048575.0	1048575.0	False
65291.0	16972.0	False
-279.0	-41.0	False
-317.0	48.0	False
4547.0	1324.0	False
831437.0	230625.0	False
59563.0	17112.0	False
1048575.0	751696.0	False
1048575.0	378553.0	False
-72.0	33.0	False
388.0	-2.0	False
-525.0	-37.0	False
223610.0	54124.0	False
1048575.0	1048575.0	False
1048575.0	418963.0	False
1048575.0	60411.0	False
8381.0	-606.0	False
341.0	-449.0	False
70567.0	17487.0	True
192212.0	51390.0	True
13294.0	3750.0	False
15966.0	6053.0	False
188751.0	53014.0	False
24682.0	7466.0	False
257.0	18.0	False
-382.0	-62.0	False
58164.0	17356.0	True
1048575.0	333431.0	False
259020.0	69699.0	False
738585.0	211041.0	False
515.0	-2.0	False
-454.0	45.0	False
1048575.0	386684.0	False
13249.0	3200.0	True
-580.0	11.0	False
-452.0	-55.0	False
418187.0	123591.0	False
585131.0	164529.0	False
68964.0	17240.0	True
1785.0	897.0	False
-206.0	-68.0	False
375665.0	105691.0	False
599831.0	170007.0	False
59502.0	17075.0	False
1698.0	628.0	True
29571.0	7744.0	False
862159.0	228735.0	False
13117.0	2318.0	True
9135.0	3289.0	True
100842.0	26884.0	False
1696.0	538.0	False
-268.0	28.0	False
1048575.0	418302.0	False
250212.0	67782.0	False
3168.0	-51.0	False
1048575.0	373250.0	True
195087.0	54173.0	False
-170.0	-24.0	False
4493.0	1508.0	False
68556.0	17446.0	False
189656.0	49410.0	True
1048575.0	1048575.0	False
191607.0	54865.0	False
803.0	-61.0	True
1048575.0	384408.0	False
80.0	-111.0	False
1048575.0	564892.0	False
9045.0	2771.0	False
1048575.0	799554.0	False
1048575.0	495113.0	False
771040.0	210441.0	False
531178.0	156470.0	False
1048575.0	431113.0	False
194252.0	56181.0	False
615.0	536.0	True
-206.0	1.0	False
-524.0	-76.0	False
25263.0	7506.0	False
1048575.0	375182.0	False
1048575.0	756800.0	False
574103.0	156553.0	False
187270.0	52224.0	True
303.0	181.0	False
1048575.0	359562.0	False
2317.0	742.0	True
27145.0	7296.0	True
3173.0	-7.0	False
128714.0	34930.0	False
150.0	887.0	True
25722.0	7873.0	True
64405.0	16640.0	False
77738.0	20503.0	False
-232.0	104.0	False
1048575.0	514638.0	False
-244.0	3.0	False
81319.0	20880.0	False
1048575.0	448137.0	False
1048575.0	357702.0	False
76.0	0.0	False
4473.0	910.0	True
735.0	10.0	False
1048575.0	371873.0	False
2571.0	1127.0	False
-103.0	34.0	False
1048575.0	530458.0	False
150.0	-77.0	False
1048575.0	1048575.0	False
1048575.0	1048575.0	False
1048575.0	401630.0	False
770109.0	215869.0	False
916.0	59.0	False
186544.0	53217.0	False
2527.0	1865.0	False
2785.0	1101.0	True
1048575.0	364346.0	False
9058.0	7638.0	False
752545.0	209495.0	False
541.0	172.0	False
-362.0	-12.0	False
19651.0	5097.0	False
6720.0	185.0	False
1048575.0	845601.0	False
3567.0	1243.0	False
8480.0	2737.0	True
256709.0	70225.0	False
58105.0	-31.0	False
3503.0	-350.0	True
285678.0	76863.0	False
1204.0	690.0	False
592815.0	164762.0	False
2307.0	477.0	False
79.0	-22.0	False
-98.0	17.0	False
565777.0	156174.0	True
182712.0	51766.0	True
29267.0	7314.0	False
1048575.0	695723.0	False
1048575.0	409636.0	False
66515.0	17129.0	False
194433.0	51728.0	True
1048575.0	370974.0	True
1048575.0	435059.0	False
66.0	50.0	False
176304.0	51647.0	True
19344.0	6152.0	False
113259.0	29674.0	False
210.0	200.0	False
131593.0	38439.0	False
33835.0	10035.0	False
-319.0	59.0	False
188.0	-17.0	False
33.0	-72.0	False
8622.0	2614.0	True
1048575.0	364129.0	False
186564.0	56219.0	False
81123.0	24507.0	False
294991.0	79364.0	False
1107.0	509.0	False
198.0	182.0	False
397764.0	111820.0	False
318.0	56.0	False
61388.0	17151.0	True
3337.0	387.0	True
74052.0	19898.0	False
442129.0	122220.0	False
9624.0	2794.0	True
613729.0	173413.0	False
11490.0	2412.0	False
1048575.0	420941.0	False
1048575.0	688759.0	False
11619.0	2409.0	False
1048575.0	429718.0	False
575011.0	161974.0	False
1048575.0	365160.0	False
15376.0	10366.0	False
109132.0	28417.0	False
9858.0	2468.0	False
80985.0	19350.0	False
253.0	-82.0	False
139.0	60.0	False
757583.0	216322.0	False
12081.0	3719.0	False
576.0	34.0	False
1045100.0	294866.0	False
802405.0	223863.0	False
2447.0	597.0	True
28004.0	6827.0	False
10507.0	2012.0	False
1194.0	533.0	False
653136.0	183597.0	False
549196.0	154514.0	True
63187.0	17104.0	True
1048575.0	375828.0	False
264456.0	71938.0	False
-255.0	-60.0	False
406598.0	111973.0	False
1871.0	325.0	False
11363.0	3770.0	False
35468.0	9700.0	False
181012.0	52560.0	True
714797.0	204963.0	False
12590.0	2301.0	True
1446.0	-92.0	False
179708.0	51413.0	False
1048575.0	386336.0	False
1.0	-53.0	False
201.0	-40.0	False
1048575.0	559446.0	False
6926.0	2384.0	False
177094.0	46689.0	False
2562.0	1108.0	False
26947.0	7976.0	True
8766.0	2062.0	False
669.0	34.0	False
199873.0	57385.0	False
8917.0	3149.0	True
29883.0	7313.0	True
-879.0	-40.0	False
388.0	-8.0	False
89383.0	22708.0	False
-569.0	-105.0	False
1048575.0	391437.0	False
5031.0	3771.0	False
206.0	28.0	False
1048575.0	371011.0	True
67889.0	17871.0	True
1048575.0	362978.0	False
4575.0	2177.0	False
189674.0	50758.0	True
29744.0	7680.0	False
1048575.0	337075.0	False
2198.0	751.0	False
573797.0	159610.0	True
190574.0	53443.0	False
1048575.0	594130.0	False
104.0	-75.0	False
588657.0	163417.0	False
782.0	1358.0	False
-718.0	-80.0	False
103631.0	29293.0	False
375.0	-24.0	False
465.0	-56.0	False
573284.0	165247.0	False
1495.0	541.0	False
763185.0	215155.0	False
179751.0	49576.0	False
193945.0	53277.0	False
26590.0	7527.0	True
592.0	-166.0	False
394.0	8.0	False
1048575.0	528429.0	False
75083.0	19968.0	False
71059.0	17855.0	False
1048575.0	517073.0	False
1048575.0	736150.0	False
-566.0	-75.0	False
12031.0	68.0	False
186529.0	52939.0	False
140.0	63.0	False
28147.0	7233.0	True
5339.0	-27.0	False
-486.0	-60.0	False
1048575.0	368088.0	False
8169.0	7310.0	False
-126.0	-3.0	False
28199.0	7292.0	True
1048575.0	371890.0	False
1048575.0	358205.0	False
86898.0	28981.0	False
260.0	286.0	False
547458.0	152845.0	True
1158.0	882.0	False
559724.0	156270.0	True
173752.0	51934.0	True
759565.0	208287.0	False
1048575.0	368901.0	False
-712.0	-83.0	False
3085.0	-50.0	False
565983.0	156108.0	False
945367.0	265281.0	False
5686.0	977.0	False
1048575.0	402119.0	False
-286.0	2.0	False
1048575.0	753608.0	False
1048575.0	559827.0	False
41761.0	10257.0	False
29432.0	7875.0	False
1048575.0	515555.0	False
657534.0	187573.0	False
1762.0	719.0	False
-23.0	343.0	True
64145.0	19080.0	False
130.0	51.0	False
63776.0	17434.0	False
382037.0	102422.0	False
1048575.0	517577.0	False
26481.0	6974.0	True
248053.0	69492.0	False
1048575.0	370851.0	False
20112.0	6241.0	False
-579.0	-55.0	False
92913.0	24518.0	False
12465.0	3045.0	True
553214.0	156912.0	False
-276.0	-38.0	False
9441.0	2209.0	True
150.0	14.0	False
1048575.0	681601.0	False
1048575.0	552317.0	False
1048575.0	370986.0	False
1048575.0	528160.0	False
504902.0	140676.0	False
1048575.0	371430.0	False
1979.0	942.0	False
1048575.0	373184.0	True
4521.0	-146.0	False
8637.0	2146.0	True
1048575.0	552590.0	False
69796.0	17831.0	True
69181.0	20709.0	False
910555.0	252293.0	False
285033.0	78637.0	False
5439.0	1008.0	False
-490.0	29.0	False
218313.0	58491.0	False
1048575.0	764080.0	False
2219.0	397.0	False
550421.0	147602.0	False
1048575.0	776734.0	False
261.0	23.0	False
441.0	205.0	False
27893.0	6968.0	True
1048575.0	540881.0	False
4763.0	888.0	True
402.0	216.0	False
1143.0	-161.0	False
39187.0	11773.0	False
-344.0	133.0	False
30917.0	9866.0	False
-791.0	61.0	False
191162.0	54436.0	False
1048575.0	373242.0	True
688.0	118.0	False
27984.0	7049.0	True
-513.0	-5.0	False
9431.0	3265.0	False
1048575.0	433094.0	False
1056.0	821.0	False
761358.0	216919.0	False
95763.0	25839.0	False
576405.0	167545.0	False
433.0	273.0	False
185737.0	52479.0	False
1048575.0	402567.0	False
3576.0	202.0	True
-234.0	-31.0	False
40833.0	10302.0	False
393.0	43.0	False
6903.0	1318.0	False
28158.0	7623.0	True
9769.0	3193.0	True
9986.0	2478.0	True
1048575.0	695043.0	False
11711.0	-79.0	False
181785.0	51984.0	True
-145.0	26.0	False
85898.0	21345.0	False
870.0	152.0	False
688455.0	191023.0	False
12273.0	3119.0	False
1009143.0	28061.0	False
58945.0	-10878.0	False
552932.0	154499.0	False
1048575.0	399558.0	False
7217.0	2582.0	False
28113.0	8006.0	True
15434.0	4957.0	False
1048575.0	838605.0	False
-121.0	-81.0	False
1048575.0	605592.0	False
236.0	-85.0	False
108102.0	27131.0	False
51.0	13.0	False
1048575.0	376174.0	True
1048575.0	395560.0	False
211446.0	58880.0	False
595.0	31.0	False
1048575.0	451077.0	False
626459.0	176350.0	False
558712.0	157677.0	False
4668.0	1179.0	True
166779.0	51529.0	False
1048575.0	376419.0	False
758982.0	207217.0	False
182051.0	51727.0	True
1048575.0	346333.0	False
231.0	123.0	False
-471.0	-54.0	False
1048575.0	1048575.0	False
5697.0	2945.0	False
1048575.0	484092.0	False
1048575.0	943325.0	False
1048575.0	687001.0	False
1048575.0	370035.0	False
246.0	18.0	False
863.0	44.0	True
29930.0	7021.0	True
-90.0	-41.0	False
41806.0	7404.0	True
1048575.0	388186.0	False
1596.0	150.0	True
210465.0	59247.0	False
87005.0	-87.0	False
33274.0	9070.0	False
77283.0	20096.0	False
-116.0	77.0	False
27291.0	8888.0	False
782507.0	218932.0	False
247480.0	69642.0	False
356.0	-24.0	False
193177.0	53106.0	False
18845.0	4759.0	False
1048575.0	494270.0	False
1048575.0	381087.0	False
-225.0	-96.0	False
2144.0	576.0	True
1530.0	439.0	False
-188.0	-124.0	False
37104.0	8062.0	False
132.0	-9.0	False
36.0	-25.0	False
1048575.0	885808.0	False
1048575.0	783907.0	False
559916.0	153841.0	False
43098.0	12731.0	False
12514.0	3726.0	False
1048575.0	382607.0	True
607957.0	169906.0	False
1048575.0	495541.0	False
69768.0	18487.0	True
1048575.0	368549.0	True
9886.0	2260.0	False
1048575.0	389336.0	False
404951.0	111454.0	False
1048575.0	388154.0	False
199829.0	52278.0	True
-871.0	33.0	False
1075.0	495.0	True
5436.0	959.0	True
1048575.0	512853.0	False
13578.0	2869.0	False
582996.0	160018.0	False
72939.0	22199.0	False
755304.0	213568.0	False
1048575.0	575687.0	False
88624.0	24566.0	False
254484.0	71097.0	False
29572.0	8006.0	False
1048575.0	363317.0	False
986469.0	275717.0	False
29330.0	7365.0	False
284203.0	76887.0	False
554302.0	161319.0	False
1048575.0	401389.0	False
3406.0	2021.0	False
1048575.0	429932.0	False
1048575.0	542319.0	False
585371.0	164254.0	False
1048575.0	388677.0	False
142.0	-8.0	False
6996.0	1108.0	True
1048575.0	800104.0	False
1024.0	44.0	False
28.0	-59.0	False
1048575.0	374611.0	False
26129.0	8279.0	True
1048575.0	372802.0	True
2855.0	16.0	False
276785.0	80866.0	False
1048575.0	355841.0	False
9028.0	4348.0	False
589327.0	159488.0	False
563120.0	154677.0	True
531916.0	153643.0	True
100685.0	27868.0	False
185288.0	52832.0	True
321004.0	84879.0	False
1048575.0	377422.0	False
-103.0	-20.0	False
185371.0	52373.0	False
1048575.0	381997.0	True
73753.0	19461.0	False
654944.0	182511.0	False
780110.0	225211.0	False
8067.0	3937.0	False
57531.0	16031.0	False
158.0	40.0	False
139767.0	37370.0	False
2933.0	550.0	False
808.0	-1.0	False
179435.0	52168.0	False
1051.0	559.0	False
283.0	28.0	False
66486.0	8390.0	False
382.0	395.0	True
2241.0	462.0	False
1774.0	267.0	True
537073.0	154524.0	False
6724.0	2749.0	True
4953.0	1308.0	True
655183.0	184508.0	False
3169.0	1462.0	True
69678.0	19766.0	False
9255.0	2646.0	False
1048575.0	469002.0	False
180356.0	46743.0	False
1048575.0	395721.0	False
1048575.0	848758.0	False
3953.0	2947.0	False
5582.0	3320.0	True
340.0	-46.0	False
1048575.0	365979.0	False
4503.0	2523.0	False
1048575.0	406277.0	False
1048575.0	429906.0	False
635.0	228.0	False
237463.0	64477.0	False
236.0	28.0	False
10452.0	2727.0	False
551036.0	157735.0	True
188.0	49.0	False
19990.0	5954.0	False
1048575.0	780696.0	False
1048575.0	541140.0	False
1048575.0	320715.0	False
-285.0	-13.0	False
535237.0	157537.0	True
1048575.0	373577.0	False
1048575.0	402474.0	False
571255.0	156021.0	True
189486.0	51155.0	False
83107.0	22640.0	False
8751.0	2977.0	False
108.0	86.0	False
1048575.0	373789.0	True
7953.0	2899.0	True
179818.0	47850.0	False
1259.0	714.0	False
1048575.0	366037.0	False
180426.0	50777.0	True
-199.0	-17.0	False
1048575.0	540097.0	False
557.0	-66.0	False
1048575.0	1048575.0	False
212768.0	59475.0	False
732443.0	204245.0	False
582395.0	158303.0	False
238315.0	65188.0	False
181887.0	50432.0	False
88126.0	25973.0	False
-752.0	-10.0	False
20979.0	5440.0	False
-11.0	44.0	False
324866.0	86095.0	False
747233.0	204127.0	False
781243.0	215561.0	False
-738.0	-2.0	False
119774.0	33709.0	False
1048575.0	1048575.0	False
375.0	-28.0	False
-5.0	16.0	False
589189.0	164855.0	False
403.0	28.0	False
633441.0	176686.0	False
363289.0	100782.0	False
627.0	272.0	False
3001.0	1306.0	True
324.0	28.0	False
14447.0	3728.0	False
549.0	-12.0	False
1048575.0	372734.0	False
64167.0	16736.0	False
1048575.0	378408.0	True
1048575.0	384308.0	False
1048575.0	373481.0	True
801361.0	213199.0	False
1048575.0	411408.0	False
597042.0	164537.0	False
5144.0	1737.0	False
156.0	29.0	False
670545.0	180654.0	False
3510.0	2296.0	False
908.0	682.0	False
24393.0	7189.0	True
191860.0	52013.0	True
26657.0	8072.0	False
1048575.0	399177.0	False
42727.0	12982.0	False
-741.0	-3.0	False
459.0	45.0	False
7174.0	3034.0	True
7150.0	2680.0	True
1000908.0	285214.0	False
66094.0	19671.0	True
26263.0	7247.0	True
1048575.0	914219.0	False
1048575.0	1048575.0	False
3053.0	486.0	True
8156.0	1122.0	True
-551.0	-12.0	False
3045.0	1182.0	True
-162.0	91.0	False
388400.0	107551.0	False
1048575.0	353837.0	False
198574.0	55078.0	False
24715.0	6513.0	False
158490.0	40496.0	False
573771.0	154701.0	True
25300.0	8357.0	False
1334.0	438.0	True
1048575.0	353015.0	False
17982.0	12692.0	False
119069.0	33180.0	False
17568.0	4123.0	False
576566.0	163604.0	False
93999.0	25160.0	False
-257.0	53.0	False
9.0	34.0	False
187921.0	50611.0	True
66720.0	18563.0	True
1048575.0	779270.0	False
194249.0	54286.0	True
213601.0	60512.0	False
1048575.0	384049.0	False
70522.0	18103.0	False
49403.0	12311.0	False
1048575.0	438082.0	False
-353.0	17.0	False
-100.0	12.0	False
155317.0	40296.0	False
4101.0	746.0	True
1048575.0	371886.0	True
1048575.0	615408.0	False
-435.0	24.0	False
71513.0	19544.0	False
160103.0	71.0	False
32979.0	4459.0	True
-110.0	-93.0	False
-262.0	3.0	False
7003.0	2504.0	False
1048575.0	392729.0	False
382.0	-57.0	False
1048575.0	1048575.0	False
914.0	640.0	False
63745.0	17246.0	False
692395.0	186188.0	False
5876.0	316.0	True
1048575.0	431529.0	False
638557.0	174302.0	False
194895.0	54657.0	False
63736.0	17709.0	False
585630.0	164165.0	False
-487.0	-140.0	False
581765.0	160707.0	False
9063.0	2065.0	True
181417.0	52608.0	True
-171.0	45.0	False
567369.0	155914.0	False
2131.0	1919.0	False
52360.0	13729.0	False
88.0	-43.0	False
196942.0	53210.0	False
26329.0	8265.0	True
209.0	-24.0	False
-1185.0	754.0	False
-637.0	-30.0	False
303.0	21.0	False
1048575.0	806927.0	False
3525.0	1350.0	False
68537.0	19642.0	False
-86.0	126.0	False
-350.0	40.0	False
1048575.0	507562.0	False
2761.0	1253.0	False
1048575.0	438012.0	False
68.0	58.0	False
-290.0	7.0	False
77.0	324.0	False
1048575.0	377280.0	False
623839.0	170999.0	False
3757.0	915.0	False
-828.0	-79.0	False
13996.0	4396.0	False
28788.0	8194.0	True
48826.0	13439.0	False
191052.0	52839.0	True
770228.0	211263.0	False
8712.0	1975.0	False
184.0	66.0	False
4101.0	1052.0	False
738.0	20.0	False
1338.0	719.0	True
1048575.0	312574.0	False
78.0	-681.0	False
1048575.0	373748.0	False
3596.0	2126.0	False
1048575.0	510473.0	False
576068.0	160785.0	False
66152.0	18440.0	False
573198.0	162026.0	False
1048575.0	376557.0	False
1048575.0	360810.0	False
125897.0	32132.0	False
100.0	457.0	False
270040.0	78054.0	False
244443.0	69066.0	False
8818.0	2685.0	False
2394.0	668.0	True
21325.0	5976.0	False
82880.0	22118.0	False
244.0	137.0	False
-14.0	20.0	False
185118.0	51063.0	True
-503.0	31.0	False
64987.0	17903.0	False
-177.0	14.0	False
556354.0	157715.0	False
-245.0	76.0	False
-422.0	61.0	False
639445.0	180862.0	False
25776.0	7222.0	False
818001.0	235329.0	False
968.0	104.0	False
565189.0	157737.0	False
477.0	-30.0	False
5896.0	1891.0	False
58.0	-73.0	False
1048575.0	1030850.0	False
558213.0	156747.0	True
26.0	-4.0	False
1048575.0	689128.0	False
-24.0	-115.0	False
434092.0	118419.0	False
182854.0	50285.0	True
-1057.0	702.0	False
27095.0	8245.0	True
[truncated: 90,577 more rows]
