# Supplementary material for: Automated analysis of bacterial flow cytometry data with FlowGateNIST
Source: PLoS One. 2021 Aug 18;16(8):e0250753. doi: 10.1371/journal.pone.0250753 (PMC8372958; doi:10.1371/journal.pone.0250753)
Supplement: S1 File — (ZIP) [file pone.0250753.s001.zip › ReadMe.txt]

Supplementary data for:
Automated Analysis of Bacterial Flow Cytometry Data with FlowGateNIST
David Ross

The .fcs files contain the raw data used for each figure in the manuscript

The .csv files contain the data needed to reproduce each plot in the figures.
